# Supplementary material for: Expanded roles and divergent regulation of FAMA in Brachypodium and Arabidopsis stomatal development
Source: Plant Cell. 2022 Nov 28;35(2):756–75. doi: 10.1093/plcell/koac341 (PMC9940870; doi:10.1093/plcell/koac341)
Supplement: koac341_Supplementary_Data [file koac341_supplementary_data.zip]

Archive with 5 entries (5 files):
- tpc.22.00575_Supplemental.pdf
- tpc22.00575.PeerReviewReport.pdf
- tpc.22.00575Author_Revisions_Checklist.pdf
- Supplemental Stats.xlsx
- Table_3_Candidates.xlsx
