# Supplementary material for: Expanded roles and divergent regulation of FAMA in Brachypodium and Arabidopsis stomatal development
Source: Plant Cell. 2022 Nov 28;35(2):756–75. doi: 10.1093/plcell/koac341 (PMC9940870; doi:10.1093/plcell/koac341)
Supplement: koac341_Supplementary_Data [file koac341_supplementary_data.zip › Supplemental Stats.xlsx]

## Sheet: Figure 2 Stats
Fig 2D Stats-Wilcoxon rank sum test+ Bonferroni multiple comparison correction
Cell phenotype	Background	median	p-value	significance
division, 1+SC	bdmute	0.15941
	bdmute; BdFAMAp:YFP-BdFAMA	0.04	3.08216e-06	***
aborted	bdmute	0.0229915
	bdmute; BdFAMAp:YFP-BdFAMA	0.333333	2.88931e-11	***
no division, 1+SC	bdmute; BdFAMAp:YFP-BdFAMA	0
	bdmute; BdMUTEp:YFP-BdFAMA	0.228571	4.20136e-09	***
***P<0.001

## Sheet: Figure 4 Stats
Fig 4C- Welch's t-test and Bonferroni correction
gene	Background	mean	t	degrees of freedom	p-value	multiple testing correction	Significance
FAMA	WT	1.0115
	bdfama	0.0668853	8.9732	2.0118	0.01197	0.02394	*
FAMA	WT	1.0115
	bdmute	0.431092	5.3712	2.2265	0.0259	0.0518	*
MUTE	WT	1.00775
	bdfama	1.64371	-1.4118	2.1611	0.28	0.56	n.s.
MUTE	WT	1.00775
	bdmute	0.615659	3.3764	3.8915	0.029	0.058	n.s.
ICE1	WT	1.00011
	bdfama	0.579277	16.149	2.7108	0.00089	0.00178	**
ICE1	WT	1.00011
	bdmute	0.756949	5.6753	2.2427	0.0227	0.0454	*
SCRM2	WT	1.00766
	bdfama	0.437386	6.0248	2.3947	0.0169	0.0338	*
SCRM2	WT	1.00766
	bdmute	0.799089	2.1601	2.5652	0.1347	0.2694	n.s.
SCRM2	bdmute	0.799089
	bdfama	0.437386	8.1144	3.8706	0.0014	0.0028	**
**P<0.01, *P<0.05

## Sheet: Figure S3 Stats
Fig S3D-Wilcoxon rank sum test
Genotype	severity	median (RFU)	p-value	significance
bdmute; BdMUTEp:YFP-BdFAMA	mild	5304.5
bdmute; BdMUTEp:YFP-BdFAMA	severe	9028.6	5.73e-09	***
WT; BdMUTEp:YFP-BdFAMA	mild	4816.5
WT; BdMUTEp:YFP-BdFAMA	severe	7934.3	1.425e-08	***
***P<0.001
