# Supplementary material for: Expanded roles and divergent regulation of FAMA in Brachypodium and Arabidopsis stomatal development
Source: Plant Cell. 2022 Nov 28;35(2):756–75. doi: 10.1093/plcell/koac341 (PMC9940870; doi:10.1093/plcell/koac341)
Supplement: koac341_Supplementary_Data [file koac341_supplementary_data.zip › Table_3_Candidates.xlsx]

## Sheet: Candidates
Description: List of candidates identified from Co-IPs with YFP-tagged bHLH TFs; "Y" indidicates that the protein is a candiate for the respective bait bHLH; TF names signify names for bHLH TFs and other TFs as used in this paper; putative function(s) are curated from gene ontology (GO) analysis and functional annotation of the candidate and its orthologs in Arabidopsis and rice.
		Interaction candidates for
Candidate	Notes on multiple hits	BdSPCH2-YFP	YFP-BdMUTE	YFP-BdFAMA	YFP-BdICE1	YFP-BdSCRM2	Gene identifier	Transcript(s)	Old gene identifier	TF name	Related A. thaliana TFs (orthologs)	putative function
1						Y	BdiBd21-3.1G0523400	BdiBd21-3.1G0523400.1	Bradi1g38650	BdSPCH1	AtSPCH	bLHH TF; stomatal development
2		bait				Y	BdiBd21-3.3G0131200	BdiBd21-3.3G0131200.1	Bradi3g09670	BdSPCH2	AtSPCH	bLHH TF; stomatal development
3			bait		Y	Y	BdiBd21-3.1G0240400	BdiBd21-3.1G0240400.1	Bradi1g18400	BdMUTE	AtMUTE	bLHH TF; stomatal development
4-1	proteotypic peptide(s)		Y	bait	Y	Y	BdiBd21-3.2G0300000	BdiBd21-3.2G0300000.1;BdiBd21-3.3G0508600.1	Bradi2g22810	BdFAMA	AtFAMA	bLHH TF; stomatal development
4-2	no proteotypic peptide(s)		Y	Y	Y	Y	BdiBd21-3.3G0508600	BdiBd21-3.3G0508600.1	Bradi3g38510	BdbHLH96	AtbHLH094; AtbHLH096	bHLH TF
5	splice variant 1		Y		bait		BdiBd21-3.4G0254800	BdiBd21-3.4G0254800.1	Bradi4g17460	BdICE1 sf1	AtICE1; AtSCRM2	bLHH TF; stomatal development
6	splice variant 2	Y	Y	Y	bait		BdiBd21-3.4G0254800	BdiBd21-3.4G0254800.2	Bradi4g17460	BdICE1 sf2	AtICE1; AtSCRM2	bLHH TF; stomatal development
7		Y	Y	Y		bait	BdiBd21-3.2G0762000	BdiBd21-3.2G0762000.1	Bradi2g59497	BdSCRM2	AtICE1; AtSCRM2	bLHH TF; stomatal development
8					Y	Y	BdiBd21-3.1G1027100	BdiBd21-3.1G1027100.1	Bradi1g77070	BdbHLH46	bHLH057	bLHH TF
9					Y	Y	BdiBd21-3.3G0691200	BdiBd21-3.3G0691200.1	Bradi3g52150	BdbHLH112	bHLH071	bLHH TF
10					Y	Y	BdiBd21-3.5G0261000	BdiBd21-3.5G0261000.1	Bradi5g19950	BdbHLH145	bHLH071	bLHH TF
11-1	proteotypic peptide(s)			Y			BdiBd21-3.2G0105800	BdiBd21-3.2G0105800.1	Bradi2g08080	BdbHLH55	JAM2 (bHLH013); AIB (bHLH017)	bLHH TF
11-2	no proteotypic peptide(s)			Y			BdiBd21-3.2G0610700	BdiBd21-3.2G0610700.1	Bradi2g47730	BdbHLH70	JAM2 (bHLH013); AIB (bHLH017)	bLHH TF
11-3	no proteotypic peptide(s)			Y			BdiBd21-3.3G0448400	BdiBd21-3.3G0448400.1	Bradi3g34200	BdbHLH91	MYC2; MYC4; MYC3; MYC5	bLHH TF
12-1	proteotypic peptide(s)	Y	Y	Y		Y	BdiBd21-3.4G0010000	BdiBd21-3.4G0010000.1;BdiBd21-3.4G0010000.2	Bradi4g00920	BdbHLH120		bHLH TF
12-2	no proteotypic peptide(s)	Y	Y	Y		Y	BdiBd21-3.1G0170300	BdiBd21-3.1G0170300.1	Bradi1g12760	BdbHLH8		bHLH TF
12-3	no proteotypic peptide(s)	Y	Y	Y		Y	BdiBd21-3.1G0170500	BdiBd21-3.1G0170500.1	Bradi1g12770	BdbHLH9		bHLH TF
12-4	no proteotypic peptide(s)	Y	Y	Y		Y	BdiBd21-3.1G0170600	BdiBd21-3.1G0170600.1	Bradi1g12780	BdbHLH10		bHLH TF
13			Y	Y			BdiBd21-3.1G0851600	BdiBd21-3.1G0851600.1	Bradi1g63040	BdHLH		HLH protein
14				Y		Y	BdiBd21-3.1G0206300	BdiBd21-3.1G0206300.1	Bradi1g15420	Dof TF	Dof TFs (inlcuding SCAP1)	Dof-type TF
15					Y	Y	BdiBd21-3.1G0912700	BdiBd21-3.1G0912700.1	Bradi1g67770			Putative transcription activator involved in regulating light control of development
16						Y	BdiBd21-3.1G0034200	BdiBd21-3.1G0034200.1;BdiBd21-3.1G0034200.2	Bradi1g02570			RNA (DNA) binding zinc finger protein
17					Y		BdiBd21-3.3G0015400	BdiBd21-3.3G0015400.1	Bradi3g01297			part of the SWI/SNF chromtin remodelling complex
18					Y		BdiBd21-3.1G0675200	BdiBd21-3.1G0675200.1;BdiBd21-3.1G0675200.2	Bradi1g50860			nucleosome assembly protein
19		Y					BdiBd21-3.5G0131600	BdiBd21-3.5G0131600.1;BdiBd21-3.5G0131600.2;BdiBd21-3.5G0131600.3	Bradi5g10580			UV-B specific signaling component; regulator of chromosome condensation
20				Y			BdiBd21-3.2G0135500	BdiBd21-3.2G0135500.1	Bradi2g10286			heat shock protein
21-1	proteotypic peptide(s)		Y				BdiBd21-3.1G0403300	BdiBd21-3.1G0403300.1;BdiBd21-3.1G0403300.2;BdiBd21-3.1G0403300.3;BdiBd21-3.1G0403300.4	Bradi1g30247			undescribed, ubiquitin-like domain containing protein?
21-2	no proteotypic peptide(s)		Y				BdiBd21-3.3G0007500	BdiBd21-3.3G0007500.1	Bradi3g00685			undescribed, ubiquitin-like domain containing protein?
22					Y		BdiBd21-3.2G0195400	BdiBd21-3.2G0195400.1	Bradi2g14740			protein phosphatase
23				Y			BdiBd21-3.3G0771800	BdiBd21-3.3G0771800.1	Bradi3g58327			F-box protein; ubiquitination, protein degradation?
24			Y				BdiBd21-3.3G0728700	BdiBd21-3.3G0728700.1	Bradi3g55020			similar to F-box proteins in Arabidpsis
25			Y				BdiBd21-3.5G0125500	BdiBd21-3.5G0125500.1	Bradi5g10170			plectin domain containing perotein, structural component of the ribosome?, undescribed protein
26-1	proteotypic peptide(s)				Y	Y	BdiBd21-3.2G0001400	BdiBd21-3.2G0001400.1;BdiBd21-3.2G0001400.2	Bradi2g00360			undescribed protein
26-2	no proteotypic peptide(s)				Y	Y	BdiBd21-3.1G0470900	BdiBd21-3.1G0470900.1	Bradi1g34834			undescribed protein
27					Y	Y	BdiBd21-3.2G0432300	BdiBd21-3.2G0432300.1	Bradi2g34710			uncharacterized, ion homeostasis?
28		Y					BdiBd21-3.3G0172700	BdiBd21-3.3G0172700.1;BdiBd21-3.3G0172700.2	Bradi3g13040			similar to an RNA/DNA binding protein in Arabidopsis (preferential polyG/U binding)
29			Y				BdiBd21-3.5G0133600	BdiBd21-3.5G0133600.1	Bradi5g10690			uncharacterized protein
30		Y					BdiBd21-3.1G0035900	BdiBd21-3.1G0035900.1	Bradi1g02710			guanosine deaminase, amino acid catabolism
31		Y		Y			BdiBd21-3.4G0107700	BdiBd21-3.4G0107700.1;BdiBd21-3.4G0107700.2	Bradi4g07862			enzyme invoved in doublestrand break repair, DNA damage repair, recombination?
32		Y					BdiBd21-3.2G0794900	BdiBd21-3.2G0794900.1	Bradi2g61860			metalloaminopeptidase?
33					Y		BdiBd21-3.1G0666900	BdiBd21-3.1G0666900.1	Bradi1g50280			uncharacterized protein
34		Y					BdiBd21-3.4G0154600	BdiBd21-3.4G0154600.1	Bradi4g10920			Translationally Controlled Tumor Protein (TCTP); proliferation/plant regeneration
35			Y				BdiBd21-3.5G0091500	BdiBd21-3.5G0091500.1	Bradi5g07930			DNA replication; DNA primase: polymerase that synthesizes small RNA primers for the Okazaki fragments made during discontinuous DNA replication?
36		Y		Y			BdiBd21-3.2G0240700	BdiBd21-3.2G0240700.1	Bradi2g18290			Structure-specific nuclease with 5'-flap endonuclease and 5'-3' exonuclease activities involved in DNA replication and repair
37-1	first hit	Y	Y				BdiBd21-3.1G0082800	BdiBd21-3.1G0082800.1	Bradi1g06160			putative aldehyde oxidase, many putative substrates
37-2	second hit	Y	Y				BdiBd21-3.1G0083000	BdiBd21-3.1G0083000.1;BdiBd21-3.1G0083000.2;BdiBd21-3.1G0083000.3	Bradi1g06177			putative aldehyde oxidase, many putative substrates
37-3	second hit	Y	Y				BdiBd21-3.1G0083200	BdiBd21-3.1G0083200.1;BdiBd21-3.1G0083200.2	Bradi1g06200			putative aldehyde oxidase, many putative substrates
38		Y	Y				BdiBd21-3.2G0614500	BdiBd21-3.2G0614500.1	Bradi2g48040			cytidine deaminase (C>U), not involved in RNA editing?
39		Y					BdiBd21-3.1G0862400	BdiBd21-3.1G0862400.1	Bradi1g63900			protein lipidation enzyme?
40		Y	Y				BdiBd21-3.3G0741300	BdiBd21-3.3G0741300.1	Bradi3g56040			undescribed protein
41					Y		BdiBd21-3.3G0630900	BdiBd21-3.3G0630900.1	Bradi3g47570			putative LRR protein
42-1	first hit	Y	Y				BdiBd21-3.3G0199700	BdiBd21-3.3G0199700.1	Bradi3g14990			Cu oxidoreducase?, uncharacterized protein
42-2	second hit	Y	Y				BdiBd21-3.3G0200300	BdiBd21-3.3G0200300.1	Bradi3g15040			Cu oxidoreducase?, uncharacterized protein
43		Y					BdiBd21-3.3G0730600	BdiBd21-3.3G0730600.1	Bradi3g55190			putative RNA binding protein, undescribed
44		Y					BdiBd21-3.2G0027700	BdiBd21-3.2G0027700.1	Bradi2g02250			Metallo-hydrolase/oxidoreductase
45		Y					BdiBd21-3.1G0010000	BdiBd21-3.1G0010000.1;BdiBd21-3.1G0010000.2;BdiBd21-3.1G0010000.3	Bradi1g00860			glycosyl hydrolase, uncharacterized
46					Y		BdiBd21-3.2G0793400	BdiBd21-3.2G0793400.1;BdiBd21-3.2G0793400.2	Bradi2g61727			uncharacterized, nucleic acid binding?
47-1	proteotypic peptide(s)		Y			Y	BdiBd21-3.2G0000300	BdiBd21-3.2G0000300.1	Bradi2g00240			carboxypeptidase (C-terminal R or L release)?
47-2	no proteotypic peptide(s)		Y			Y	BdiBd21-3.2G0440200	BdiBd21-3.2G0440200.1	Bradi2g35197			carboxypeptidase (C-terminal R or L release)?
48				Y			BdiBd21-3.2G0543300	BdiBd21-3.2G0543300.1	Bradi2g42650			aspartyl endopeptidase, proteolysis
49					Y		BdiBd21-3.3G0147100	BdiBd21-3.3G0147100.1	Bradi3g10760			RNA/rRNA binding protein?
50-1	first hit	Y		Y			BdiBd21-3.3G0045100	BdiBd21-3.3G0045100.1	Bradi3g03587			uncharacterized protein
50-2	second hit	Y		Y			BdiBd21-3.3G0045200	BdiBd21-3.3G0045200.1	Bradi3g03597			uncharacterized protein
50-3	second hit	Y		Y			BdiBd21-3.3G0049700	BdiBd21-3.3G0049700.1	Bradi3g03935			uncharacterized protein
51			Y				BdiBd21-3.2G0214900	BdiBd21-3.2G0214900.1;BdiBd21-3.2G0214900.2	Bradi2g16402			uncharacterized protein
52					Y		BdiBd21-3.1G0270800	BdiBd21-3.1G0270800.1	Bradi1g20750			receptor like kinase?, kinase
53					Y		BdiBd21-3.1G0809600	BdiBd21-3.1G0809600.1;BdiBd21-3.1G0809600.2;BdiBd21-3.1G0809600.3;BdiBd21-3.1G0809600.4	Bradi1g59930			nuclear transport factor?
54		Y	Y		Y	Y	BdiBd21-3.1G0581000	BdiBd21-3.1G0581000.1	Bradi1g44510			uncharacterized protein
55		Y	Y		Y		BdiBd21-3.3G0343800	BdiBd21-3.3G0343800.1;BdiBd21-3.3G0343800.2;BdiBd21-3.3G0343800.3;BdiBd21-3.3G0343800.4;BdiBd21-3.3G0343800.5	Bradi3g26787			aminopeptidase, N-terminal peptidase
56					Y		BdiBd21-3.5G0060700	BdiBd21-3.5G0060700.1	Bradi5g04567			HECT domain containing E3 UBQ-protein ligase
57						Y	BdiBd21-3.3G0553600	BdiBd21-3.3G0553600.1	Bradi3g41840			methionin aminopeptidase, cleaves N-terminal M from nascent peptide
58				Y			BdiBd21-3.3G0579100	BdiBd21-3.3G0579100.1	Bradi3g43700			uncharacterized protein
59					Y		BdiBd21-3.1G0272300	BdiBd21-3.1G0272300.1	Bradi1g20840			uncharacterized protein
60					Y		BdiBd21-3.1G0049900	BdiBd21-3.1G0049900.1	Bradi1g03820			small GTPase, RAB GTPase
61					Y		BdiBd21-3.5G0210500	BdiBd21-3.5G0210500.1	Bradi5g16220			CLP protease, hydrolysis of protein
62					Y		BdiBd21-3.2G0277800	BdiBd21-3.2G0277800.1	Bradi2g21136			uncharacterized protein
63					Y		BdiBd21-3.2G0501500	BdiBd21-3.2G0501500.1	Bradi2g39320			uncharacterized protein, cystein-type peptidase?
64					Y		BdiBd21-3.2G0070500	BdiBd21-3.2G0070500.1;BdiBd21-3.2G0070500.2	Bradi2g05390			uncharacterized, RNA helicase?, could be organellar
65					Y		BdiBd21-3.1G0519100	BdiBd21-3.1G0519100.1	Bradi1g38190			small GTPase, RAB GTPase
66		Y	Y	Y	Y		BdiBd21-3.3G0757000	BdiBd21-3.3G0757000.1;BdiBd21-3.3G0757000.2	Bradi3g57280			ubiquitin-like ptotein, Arabidopsis ortholog involved in autophagy and cytoplasm to vacuole transport
67					Y		BdiBd21-3.2G0557500	BdiBd21-3.2G0557500.1	Bradi2g43720			DEAD-box elicase?, RNA metabolism?
68			Y				BdiBd21-3.5G0311700	BdiBd21-3.5G0311700.1	Bradi5g23770			seed-domain protein?, pro-rich protein?, undescribed
69			Y				BdiBd21-3.4G0190200	BdiBd21-3.4G0190200.1	#N/A			endo/exo-nuclease?
70					Y		BdiBd21-3.5G0346200	BdiBd21-3.5G0346200.1	Bradi5g26320			undescribed protein
71			Y				BdiBd21-3.1G0895400	BdiBd21-3.1G0895400.1	Bradi1g66470			heat shock protein, chaperone
72-1	first hit	Y					BdiBd21-3.3G0653300	BdiBd21-3.3G0653300.1	Bradi3g49230			Adenosine > AMP ynthesis, metabolic enzyme
72-2	second hit	Y					BdiBd21-3.5G0205600	BdiBd21-3.5G0205600.1	Bradi5g15820			Adenosine > AMP ynthesis, metabolic enzyme
73		Y					BdiBd21-3.2G0528500	BdiBd21-3.2G0528500.1	Bradi2g41630			chloroplast, metabolic enzyme
74		Y	Y				BdiBd21-3.5G0014700	BdiBd21-3.5G0014700.1	Bradi5g01240			metabolic enzyme, cuticle metabolism?
75		Y					BdiBd21-3.3G0648400	BdiBd21-3.3G0648400.1	Bradi3g48840			enzyme in phenylpropaoid pathway
76-1	first hit	Y					BdiBd21-3.1G0201800	BdiBd21-3.1G0201800.1	Bradi1g15050			enzyme for cell wall formation?
76-2	second hit	Y					BdiBd21-3.2G0648500	BdiBd21-3.2G0648500.1	Bradi2g50660			enzyme for cell wall formation?
77		Y					BdiBd21-3.3G0767200	BdiBd21-3.3G0767200.1	Bradi3g57990			metabolic enzyme, nitrate reductase
78		Y					BdiBd21-3.2G0028400	BdiBd21-3.2G0028400.1	Bradi2g02320			metabolic enzyme, xylan degradation, cell wal
79		Y	Y				BdiBd21-3.2G0743300	BdiBd21-3.2G0743300.1	Bradi2g58050			metabolic enzyme, sugar metabolism
80		Y					BdiBd21-3.2G0555300	BdiBd21-3.2G0555300.1	Bradi2g43520			BdAT1, metabolic enzyme, feruloyl transferase, cell wall metabolism
81		Y					BdiBd21-3.1G0541600	BdiBd21-3.1G0541600.1	Bradi1g41820			metabolic enzyme?
82		Y					BdiBd21-3.4G0075700	BdiBd21-3.4G0075700.1	Bradi4g05560			metabolic enzyme, riboflavin synthase
83		Y					BdiBd21-3.2G0158400	BdiBd21-3.2G0158400.1	Bradi2g11860			pectin dimethylestarase, cell wall modifiction
84		Y					BdiBd21-3.5G0205700	BdiBd21-3.5G0205700.1	Bradi5g15830			enzyme in phenylpropaoid pathway
85		Y					BdiBd21-3.2G0583700	BdiBd21-3.2G0583700.1;BdiBd21-3.2G0583700.2;BdiBd21-3.2G0583700.3	Bradi2g45757			metabolic enzyme, phylloquinone biostynthesis?
86		Y	Y				BdiBd21-3.5G0058000	BdiBd21-3.5G0058000.1	Bradi5g04080			RuBisCO?
87-1	first hit	Y	Y				BdiBd21-3.3G0624900	BdiBd21-3.3G0624900.1	Bradi3g47110			enzyme in phenylpropaoid pathway
87-2	second hit	Y	Y				BdiBd21-3.3G0625000	BdiBd21-3.3G0625000.1	Bradi3g47120			enzyme in phenylpropaoid pathway
87-3	second hit	Y	Y				BdiBd21-3.3G0653900	BdiBd21-3.3G0653900.1	Bradi3g49280			enzyme in phenylpropaoid pathway
88		Y	Y				BdiBd21-3.4G0343200	BdiBd21-3.4G0343200.1	Bradi4g24367			metabolic enzyme, really high expressed
89		Y	Y				BdiBd21-3.3G0653700	BdiBd21-3.3G0653700.1	Bradi3g49260			enzyme in phenylpropaoid pathway
90-1	first hit	Y					BdiBd21-3.4G0116800	BdiBd21-3.4G0116800.1	Bradi4g08500			RuBisCO?
90-2	second hit	Y					BdiBd21-3.4G0120800	BdiBd21-3.4G0120800.1	Bradi4g08800			RuBisCO?
91-1	first hit	Y	Y				BdiBd21-3.2G0275700	BdiBd21-3.2G0275700.1	Bradi1g39206			RuBisCO?
91-2	second hit	Y	Y				BdiBd21-3.2G0606400	BdiBd21-3.2G0606400.1	#N/A			RuBisCO?
91-3	second hit	Y	Y				BdiBd21-3.3G0226000	BdiBd21-3.3G0226000.1	#N/A			RuBisCO?
91-4	second hit	Y	Y				BdiBd21-3.3G0350500	BdiBd21-3.3G0350500.1	Bradi3g27277			RuBisCO?
91-5	second hit	Y	Y				BdiBd21-3.3G0351100	BdiBd21-3.3G0351100.1	Bradi3g27325			RuBisCO?
91-6	second hit	Y	Y				BdiBd21-3.4G0581600	BdiBd21-3.4G0581600.1	#N/A			RuBisCO?
92-1	first hit	Y					BdiBd21-3.1G0140400	BdiBd21-3.1G0140400.1	Bradi1g10480			metabolic enzyme, glutamate decarboylase
92-2	second hit	Y					BdiBd21-3.1G0927400	BdiBd21-3.1G0927400.1;BdiBd21-3.1G0927400.2	Bradi1g68807			metabolic enzyme, glutamate decarboylase
92-3	second hit	Y					BdiBd21-3.3G0498900	BdiBd21-3.3G0498900.1;BdiBd21-3.3G0498900.2	Bradi3g37830			metabolic enzyme, glutamate decarboylase
92-4	second hit	Y					BdiBd21-3.5G0145800	BdiBd21-3.5G0145800.1	Bradi5g11600			metabolic enzyme, glutamate decarboylase
92-5	second hit	Y					BdiBd21-3.5G0146200	BdiBd21-3.5G0146200.1	Bradi5g11640			metabolic enzyme, glutamate decarboylase
93-1	first hit	Y					BdiBd21-3.2G0309400	BdiBd21-3.2G0309400.1;BdiBd21-3.2G0309400.2	Bradi2g23460			metabolic enzyme
93-2	second hit	Y					BdiBd21-3.2G0702200	BdiBd21-3.2G0702200.1	Bradi2g54890			metabolic enzyme
93-3	second hit	Y					BdiBd21-3.3G0491600	BdiBd21-3.3G0491600.1;BdiBd21-3.3G0491600.2	Bradi3g37327			metabolic enzyme
94		Y					BdiBd21-3.1G0287200	BdiBd21-3.1G0287200.1	Bradi1g21990			metabolic enzyme, cell wall metabolism?
95		Y	Y				BdiBd21-3.1G0750000	BdiBd21-3.1G0750000.1;BdiBd21-3.1G0750000.2	#N/A			similar to aerolysin toxin (a bacterial toxin that makes holes in cell walls)
96-1	first hit	Y	Y				BdiBd21-3.2G0653800	BdiBd21-3.2G0653800.1	Bradi2g51120			tyrosine decarboxylation to tyramine?
96-2	second hit	Y	Y				BdiBd21-3.2G0654700	BdiBd21-3.2G0654700.1	Bradi2g51170			tyrosine decarboxylation to tyramine?
97		Y	Y				BdiBd21-3.2G0715800	BdiBd21-3.2G0715800.1	Bradi2g55950			metabolic enzyme, uricase (urate degradation)
98		Y	Y				BdiBd21-3.3G0653500	BdiBd21-3.3G0653500.1	Bradi3g49250			enzyme in phenylpropaoid pathway
99		Y	Y				BdiBd21-3.2G0571000	BdiBd21-3.2G0571000.1	Bradi2g44856			beta carbonic anhydrase?
100		Y					BdiBd21-3.3G0594700	BdiBd21-3.3G0594700.1	Bradi3g44820			heavy metabl transporter?
101		Y					BdiBd21-3.3G0041700	BdiBd21-3.3G0041700.1	Bradi3g03360			enzyme involved in chlorophyl synthesis?
102		Y					BdiBd21-3.2G0125900	BdiBd21-3.2G0125900.1;BdiBd21-3.2G0125900.2	Bradi2g09540			chloroplast localized enzyme?
103		Y					BdiBd21-3.4G0009900	BdiBd21-3.4G0009900.1;BdiBd21-3.4G0009900.2	Bradi4g00910			enzyme in fatty acid metabolism?
104		Y					BdiBd21-3.2G0086900	BdiBd21-3.2G0086900.1	Bradi2g06680			enzyme involved in fatty acid oxidation?
105		Y					BdiBd21-3.1G0490900	BdiBd21-3.1G0490900.1	Bradi1g36260			sugar metabolism
106		Y					BdiBd21-3.5G0155400	BdiBd21-3.5G0155400.1;BdiBd21-3.5G0155400.2	Bradi5g12330			metabolic enzyme
107-1	first hit	Y	Y				BdiBd21-3.1G0028500	BdiBd21-3.1G0028500.1	Bradi1g02170			prohibitin (chaperone?), mitochondrial?
107-2	second hit	Y	Y				BdiBd21-3.1G0705200	BdiBd21-3.1G0705200.1	Bradi1g53070			prohibitin (chaperone?), mitochondrial?
108					Y	Y	BdiBd21-3.3G0140100	BdiBd21-3.3G0140100.1	Bradi3g10330			metabolic enzyme
109		Y					BdiBd21-3.1G1020400	BdiBd21-3.1G1020400.1;BdiBd21-3.1G1020400.2	Bradi1g76470			metabolic enzyme
110		Y		Y			BdiBd21-3.1G0630700	BdiBd21-3.1G0630700.1	Bradi1g47767			H+ pyrophosphatase
111		Y	Y				BdiBd21-3.4G0276500	BdiBd21-3.4G0276500.1	Bradi4g19937			AMP-binding domain containing, similar to Arabidopsis 4-coumarat-CoA ligase (in peroxisomes)
112		Y					BdiBd21-3.4G0354200	BdiBd21-3.4G0354200.1;BdiBd21-3.4G0354200.2	Bradi4g25047			sorting nexin? protein trafficing
113		Y					BdiBd21-3.3G0111000	BdiBd21-3.3G0111000.1	Bradi3g08250			translation elongation factor?
114-1	first hit	Y					BdiBd21-3.3G0643200	BdiBd21-3.3G0643200.1	Bradi3g48530			metabolic enzyme, henylpropanoid pathway?
114-2	second hit	Y					BdiBd21-3.5G0189100	BdiBd21-3.5G0189100.1;BdiBd21-3.5G0189100.2	Bradi5g14720			metabolic enzyme, henylpropanoid pathway?
115		Y					BdiBd21-3.1G0218400	BdiBd21-3.1G0218400.1;BdiBd21-3.1G0218400.2	Bradi1g16510			ascorbate peroxidase
116		Y					BdiBd21-3.2G0669400	BdiBd21-3.2G0669400.1	Bradi2g52350			metabolic enzyme?
117		Y					BdiBd21-3.3G0361600	BdiBd21-3.3G0361600.1	Bradi3g27877			similar to glutamine synthase?
118		Y					BdiBd21-3.2G0064000	BdiBd21-3.2G0064000.1;BdiBd21-3.2G0064000.2;BdiBd21-3.2G0064000.3	Bradi2g04860			similar to an aromaitc aminotransferase that regulates (prevents) auxin and ethylen biosynthesis
119		Y					BdiBd21-3.2G0022500	BdiBd21-3.2G0022500.1;BdiBd21-3.2G0022500.2	Bradi2g01827			actin binding protein?, uncharacterized
120-1	first hit	Y					BdiBd21-3.3G0547100	BdiBd21-3.3G0547100.1;BdiBd21-3.3G0547100.2	Bradi3g41389			ARM repeat protein, microtubule binding?, undescribed
120-2	second hit	Y					BdiBd21-3.3G0547200	BdiBd21-3.3G0547200.1	Bradi3g41393			ARM repeat protein, microtubule binding?, undescribed
121		Y	Y				BdiBd21-3.2G0049400	BdiBd21-3.2G0049400.1	Bradi2g03800			O-acetylserine (thiol) lyase?, sulfide fixation?
122		Y	Y				BdiBd21-3.1G0466300	BdiBd21-3.1G0466300.1	Bradi1g34513			chlorophyll synthesis
123				Y			BdiBd21-3.5G0237900	BdiBd21-3.5G0237900.1	Bradi5g18170			plasma membrane protein?, aquaporin?
124				Y			BdiBd21-3.1G0380300	BdiBd21-3.1G0380300.1	Bradi1g28760			plasma membrane protein?
125				Y			BdiBd21-3.1G0011900	BdiBd21-3.1G0011900.1	Bradi1g01047			outer envelope protein
126			Y	Y		Y	BdiBd21-3.3G0469700	BdiBd21-3.3G0469700.1;BdiBd21-3.3G0469700.2;BdiBd21-3.3G0469700.3	Bradi3g35732			similar to mitochondrial pyruvat carrier, modulates pyruvate uptake into mitochondria
127					Y		BdiBd21-3.1G0784900	BdiBd21-3.1G0784900.1	Bradi1g58380			similar to Ca2+ channel ERD4
128					Y		BdiBd21-3.1G0324200	BdiBd21-3.1G0324200.1	Bradi1g24760			light harvesting complex
129				Y			BdiBd21-3.1G0899800	BdiBd21-3.1G0899800.1	Bradi1g66820			TOC component
130				Y			BdiBd21-3.1G0153800	BdiBd21-3.1G0153800.1;BdiBd21-3.1G0153800.2	Bradi1g11500			dynamin like protein?, MT binding motor protein?
131				Y			BdiBd21-3.2G0225300	BdiBd21-3.2G0225300.1	Bradi2g17090			dynamin like protein?, MT binding motor protein?
132			Y				BdiBd21-3.3G0692100	BdiBd21-3.3G0692100.1	Bradi3g52220			ATPase?
133-1	first hit		Y				BdiBd21-3.1G0033500	BdiBd21-3.1G0033500.1;BdiBd21-3.1G0033500.2	Bradi1g02510			cellulose synthase, cell wall synthesis
133-2	second hit		Y				BdiBd21-3.1G0385800	BdiBd21-3.1G0385800.1	Bradi1g29056			cellulose synthase, cell wall synthesis
133-3	second hit		Y				BdiBd21-3.1G0385900	BdiBd21-3.1G0385900.1;BdiBd21-3.1G0385900.2	Bradi1g29060			cellulose synthase, cell wall synthesis
133-4	second hit		Y				BdiBd21-3.1G0707000	BdiBd21-3.1G0707000.1	Bradi1g53207			cellulose synthase, cell wall synthesis
134			Y				BdiBd21-3.1G0726900	BdiBd21-3.1G0726900.1	Bradi1g54680			vesicle associated membrane protein
135						Y	BdiBd21-3.1G0117200	BdiBd21-3.1G0117200.1	Bradi1g08570			beta-glucosidase
136			Y				BdiBd21-3.1G0755900	BdiBd21-3.1G0755900.1;BdiBd21-3.1G0755900.2;BdiBd21-3.1G0755900.3	Bradi1g56667			aldehyde oxidase
137		Y	Y				BdiBd21-3.1G0064000	BdiBd21-3.1G0064000.1	Bradi1g04900			metabolic enzyme, sterol biosynthesis?
138			Y	Y	Y	Y	BdiBd21-3.2G0686000	BdiBd21-3.2G0686000.1	Bradi2g53570			lipd transferase? phospholipids, galactolipids
139				Y	Y		BdiBd21-3.1G0694600	BdiBd21-3.1G0694600.1	Bradi1g52220			ER protein, UPR
140			Y		Y		BdiBd21-3.2G0161200	BdiBd21-3.2G0161200.1;BdiBd21-3.2G0161200.2	Bradi2g12067			chloroplast biogenesis
141				Y			BdiBd21-3.4G0115700	BdiBd21-3.4G0115700.1;BdiBd21-3.4G0115700.2	Bradi4g08420			uncharacterized protein, could be a kinesin (MT binding) or nucleotide binding
142					Y		BdiBd21-3.5G0074300	BdiBd21-3.5G0074300.1	Bradi5g06390			peptidyl isomerase?
143				Y			BdiBd21-3.1G0580300	BdiBd21-3.1G0580300.1	Bradi1g44440			dynamin?, MT motor protein
144				Y			BdiBd21-3.5G0345800	BdiBd21-3.5G0345800.1	Bradi5g26280			clathrin?, vesicle trafficing
145					Y		BdiBd21-3.2G0639700	BdiBd21-3.2G0639700.1	Bradi2g50020			ribosomal subunit
146		Y	Y				BdiBd21-3.1G0369100	BdiBd21-3.1G0369100.1	Bradi1g28090			thoredoxin domain containing protein, in chloroplast?
147-1	first hit				Y		BdiBd21-3.1G0270900	BdiBd21-3.1G0270900.1;BdiBd21-3.1G0270900.2	Bradi1g20760			Peptidyl-prolyl cis-trans isomerase, isomerization of proline in peptides, accelerates protein folding
147-2	second hit				Y		BdiBd21-3.1G0964200	BdiBd21-3.1G0964200.1	Bradi1g71640			Peptidyl-prolyl cis-trans isomerase, isomerization of proline in peptides, accelerates protein folding
147-3	second hit				Y		BdiBd21-3.2G0522500	BdiBd21-3.2G0522500.1	Bradi2g41160			Peptidyl-prolyl cis-trans isomerase, isomerization of proline in peptides, accelerates protein folding
148			Y				BdiBd21-3.4G0012700	BdiBd21-3.4G0012700.1	Bradi4g01130			metabolic enzyme O-acetylserine (thiol) lyase?
149			Y	Y			BdiBd21-3.2G0567200	BdiBd21-3.2G0567200.1	Bradi2g44440			ribosomal protein
150-1	first hit					Y	BdiBd21-3.1G0692500	BdiBd21-3.1G0692500.1	Bradi1g52040			ribosomal protein
150-2	second hit					Y	BdiBd21-3.3G0006900	BdiBd21-3.3G0006900.1	Bradi3g00640			ribosomal protein
151					Y		BdiBd21-3.2G0122200	BdiBd21-3.2G0122200.1;BdiBd21-3.2G0122200.2;BdiBd21-3.2G0122200.3;BdiBd21-3.2G0122200.4;BdiBd21-3.2G0122200.5;BdiBd21-3.2G0122200.6	Bradi2g09200			uncharacterized, beta-glucosidase?
152			Y				BdiBd21-3.1G1014500	BdiBd21-3.1G1014500.1	Bradi1g76020			sterol mehyltransferase?, sterol biosynthesis
153					Y		BdiBd21-3.1G0501800	BdiBd21-3.1G0501800.1	Bradi1g37020			similar to 3-hydroxyisobutyryl-CoA hydrolase-like protein 3 mitochondrial in maize
154					Y		BdiBd21-3.1G0029400	BdiBd21-3.1G0029400.1	Bradi1g02220			component of the MICOS complex?, in MT
155					Y		BdiBd21-3.1G0522100	BdiBd21-3.1G0522100.1	Bradi1g38380			part of the spliceosome?
156						Y	BdiBd21-3.2G0333900	BdiBd21-3.2G0333900.1	Bradi2g25370			beta tubulin
157						Y	BdiBd21-3.3G0160300	BdiBd21-3.3G0160300.1	Bradi3g11590			uncharacterized, similar to 4-hydroxy-tetrahydrodipicolinate reductase 1 in Arabidopsis (chloroplast protein)
158					Y		BdiBd21-3.1G0272400	BdiBd21-3.1G0272400.1	Bradi1g20860			metabolic enzyme, fatty a cid biosynthesis
159					Y		BdiBd21-3.4G0385600	BdiBd21-3.4G0385600.1;BdiBd21-3.4G0385600.2	Bradi4g27580			THO complex subunit?, THO subcomplex of the TREX complex which is thought to couple mRNA transcription, processing and nuclear export
160					Y		BdiBd21-3.1G0272500	BdiBd21-3.1G0272500.1;BdiBd21-3.1G0272500.2	Bradi1g20870			metabolic enzyme, involved in photorespiration?
161			Y		Y		BdiBd21-3.1G1005600	BdiBd21-3.1G1005600.1	Bradi1g75290			uncharacterized, similar to water channel protein in the tonoplast

## Sheet: Enrichment ananlysis
			vs Bd21-3
Description: T-test results and peptide counts: (left) Results of paired t-tests vs. Bd21-3 WT and BdMUTEpro::3xYFPnls canidates (S0 = 0.5, FDR indicated and optimized for minmal false negatives): +/- in the "significant" columns indicate comparisons for which the bait was significantly enriched/depleted vs. the control. Red font indicates that the fold change in the bHLH vs. control comparison w…
			Results of t-tests vs. Bd21-3																								Results of t-tests vs. 3xYFP
			BdSPCH2-YFP vs. Bd21-3 (FDR = 0.015)				YFP-BdMUTE vs. Bd21-3 (FDR=0.025)				YFP-BdFAMA vs. Bd21-3 (FDR=0.05)				YFP-BdICE1 vs Bd21-3 (FDR=0.025)				YFP-BdSCRM2 vs. Bd21-3 (FDR=0.05)				3xYFP vs. Bd21-3 (FDR=0.025)				BdSPCH2-YFP vs. 3xYFP (FDR=0.075)				YFP-BdMUTE vs. 3xYFP (FDR=0.075)				YFP-BdFAMA vs. 3xYFP (FDR=0.075)				YFP-BdICE1 vs. 3xYFP (FDR=0.04)				YFP-BdSCRM2 vs. 3xYFP (FDR=0.075)				Bd21-3 vs. 3xYFP (FDR=0.035)
Candidate	Notes on multiple hits	Gene identifier	significant	-log10 P-value	Q-value	log2 fold change	significant	-log10 P-value	Q-value	log2 fold change	significant	-log10 P-value	Q-value	log2 fold change	significant	-log10 P-value	Q-value	log2 fold change	significant	-log10 P-value	Q-value	log2 fold change	significant	-log10 P-value	Q-value	log2 fold change		-log10 P-value	Q-value	log2 fold change	significant	-log10 P-value	Q-value	log2 fold change	significant	-log10 P-value	Q-value	log2 fold change	significant	-log10 P-value	Q-value	log2 fold change	significant	-log10 P-value	Q-value	log2 fold change	significant	-log10 P-value	Q-value
1		BdiBd21-3.1G0523400		NaN	1	0		0.154532	0.693074	-0.208101		NaN	1	0		0.381885	0.322001	-0.502797	+	4.56888	0	7.02464		NaN	1	0		NaN	1	0		0.922583	0.120379	-1.29354		NaN	1	0		1.07546	0.0543704	-1.58824	+	3.44233	0	5.93919		NaN	1
2		BdiBd21-3.3G0131200	+	3.27801	0	9.37527		NaN	1	0		NaN	1	0		NaN	1	0	+	3.6019	0	3.20908		NaN	1	0	+	3.37398	0	10.0728		NaN	1	0		NaN	1	0		NaN	1	0	+	3.66431	0	3.90663		NaN	1
3		BdiBd21-3.1G0240400		1.10753	0.0255256	-1.56995	+	6.96009	0	12.9786		0.971959	0.0728312	2.75405	+	2.68485	0.008	4.44446	+	5.99531	0	9.39738		1.07061	0.0299688	2.50321	-	1.47962	0.0162	-4.07316	+	3.17072	0	10.4754		0.0501832	0.815916	0.25084		0.706141	0.0656985	1.94125	+	2.47399	0	6.89417		NaN	1
4-1	proteotypic peptide(s)	BdiBd21-3.2G0300000		0.403373	0.131629	-1.42509	+	1.77618	0.0145333	3.45591	+	4.09019	0	13.4519	+	3.0706	0	7.67897	+	3.78097	0	11.9645		0.00328673	0.992228	-0.0135854		0.34895	0.27319	-1.41151	+	1.39721	0.0328276	3.4695	+	3.56389	0	13.4655	+	2.59456	0.012	7.69255	+	3.30629	0	11.9781		0.00328673	0.992078
4-2	no proteotypic peptide(s)	BdiBd21-3.3G0508600		0.403373	0.131629	-1.42509	+	1.77618	0.0145333	3.45591	+	4.09019	0	13.4519	+	3.0706	0	7.67897	+	3.78097	0	11.9645		0.00328673	0.992228	-0.0135854		0.34895	0.27319	-1.41151	+	1.39721	0.0328276	3.4695	+	3.56389	0	13.4655	+	2.59456	0.012	7.69255	+	3.30629	0	11.9781		0.00328673	0.992078
5		BdiBd21-3.4G0254800		NaN	1	0	+	2.3525	0.041	3.88969		0.127477	0.775673	0.162203	+	3.93381	0	7.49663		NaN	1	0		NaN	1	0		NaN	1	0	+	2.27843	0.0221333	3.73842		0.0075771	0.98292	0.0109253	+	3.8764	0	7.34535		NaN	1	0		NaN	1
6		BdiBd21-3.4G0254800	+	2.75293	0.00885714	2.90824	+	4.49318	0	7.80289	+	2.47847	0.00738462	2.85854	+	4.53062	0	10.7407		0.512057	0.227583	-0.92274		NaN	1	0	+	2.33829	0.00981818	3.43032	+	3.8388	0	8.32497	+	2.20414	0.0368889	3.38062	+	4.10981	0	11.2627		0.165908	0.618646	-0.400661		NaN	1
7		BdiBd21-3.2G0762000	+	4.55577	0	2.27603	+	4.32353	0	5.16059	+	3.74422	0	5.50078		1.4772	0.125448	-0.573885	+	5.6053	0	8.7697	+	4.77178	0.0189412	1.37374	+	3.2298	0.05664	0.902281	+	3.82608	0	3.78684	+	3.27179	0.0182857	4.12703	-	3.46117	0.0456842	-1.94763	+	5.36216	0	7.39596	-	4.77178	0.0148571
8		BdiBd21-3.1G1027100		NaN	1	0		NaN	1	0		NaN	1	0	+	2.96585	0	11.576	+	2.21216	0	7.67503		0.0980695	0.669254	-0.373955		NaN	1	0		NaN	1	0		NaN	1	0	+	4.81009	0	11.95	+	3.55148	0	8.04899		0.0980695	0.667385
9		BdiBd21-3.3G0691200		NaN	1	0		NaN	1	0		NaN	1	0	+	3.86553	0	6.36134	+	3.48525	0	4.0758		NaN	1	0		NaN	1	0		NaN	1	0		NaN	1	0	+	4.04133	0	6.18407	+	3.78794	0	3.89854		NaN	1
10		BdiBd21-3.5G0261000		NaN	1	0		NaN	1	0		NaN	1	0	+	3.18488	0	9.01183	+	1.87817	0.0109565	3.48552		NaN	1	0		NaN	1	0		NaN	1	0		NaN	1	0	+	2.29106	0.00830769	8.48931	+	0.950866	0.0755714	2.96299		NaN	1
11-1	proteotypic peptide(s)	BdiBd21-3.2G0105800		0.0119722	0.993095	0.00341543		1.5191	0.243654	0.334912	+	3.04907	0.008	2.27598		0.176479	0.866509	0.0535844		1.09943	0.418853	0.257299		0.226963	0.772749	0.0929534		0.200843	0.813844	-0.0895379		0.617235	0.499553	0.241959	+	2.75476	0.044	2.18303		0.0751139	0.914212	-0.0393689		0.381787	0.671667	0.164346		0.226963	0.7698
11-2	no proteotypic peptide(s)	BdiBd21-3.2G0610700		0.0119722	0.993095	0.00341543		1.5191	0.243654	0.334912	+	3.04907	0.008	2.27598		0.176479	0.866509	0.0535844		1.09943	0.418853	0.257299		0.226963	0.772749	0.0929534		0.200843	0.813844	-0.0895379		0.617235	0.499553	0.241959	+	2.75476	0.044	2.18303		0.0751139	0.914212	-0.0393689		0.381787	0.671667	0.164346		0.226963	0.7698
11-3	no proteotypic peptide(s)	BdiBd21-3.3G0448400		0.0119722	0.993095	0.00341543		1.5191	0.243654	0.334912	+	3.04907	0.008	2.27598		0.176479	0.866509	0.0535844		1.09943	0.418853	0.257299		0.226963	0.772749	0.0929534		0.200843	0.813844	-0.0895379		0.617235	0.499553	0.241959	+	2.75476	0.044	2.18303		0.0751139	0.914212	-0.0393689		0.381787	0.671667	0.164346		0.226963	0.7698
12-1	proteotypic peptide(s)	BdiBd21-3.4G0010000		1.3623	0.0252825	1.24586	+	2.87084	0.0298182	2.49765	+	2.33781	0.0285455	1.95246		0.141266	0.750688	-0.12998		0.796589	0.225428	0.622468		0.655319	0.207888	-0.511293	+	2.15199	0.01296	1.75716	+	4.05589	0.0203636	3.00894	+	3.36642	0.0415	2.46375		0.762484	0.280767	0.381313	+	1.9245	0.075661	1.13376		0.655319	0.203641
12-2	no proteotypic peptide(s)	BdiBd21-3.1G0170300		1.3623	0.0252825	1.24586	+	2.87084	0.0298182	2.49765	+	2.33781	0.0285455	1.95246		0.141266	0.750688	-0.12998		0.796589	0.225428	0.622468		0.655319	0.207888	-0.511293	+	2.15199	0.01296	1.75716	+	4.05589	0.0203636	3.00894	+	3.36642	0.0415	2.46375		0.762484	0.280767	0.381313	+	1.9245	0.075661	1.13376		0.655319	0.203641
12-3	no proteotypic peptide(s)	BdiBd21-3.1G0170500		1.3623	0.0252825	1.24586	+	2.87084	0.0298182	2.49765	+	2.33781	0.0285455	1.95246		0.141266	0.750688	-0.12998		0.796589	0.225428	0.622468		0.655319	0.207888	-0.511293	+	2.15199	0.01296	1.75716	+	4.05589	0.0203636	3.00894	+	3.36642	0.0415	2.46375		0.762484	0.280767	0.381313	+	1.9245	0.075661	1.13376		0.655319	0.203641
12-4	no proteotypic peptide(s)	BdiBd21-3.1G0170600		1.3623	0.0252825	1.24586	+	2.87084	0.0298182	2.49765	+	2.33781	0.0285455	1.95246		0.141266	0.750688	-0.12998		0.796589	0.225428	0.622468		0.655319	0.207888	-0.511293	+	2.15199	0.01296	1.75716	+	4.05589	0.0203636	3.00894	+	3.36642	0.0415	2.46375		0.762484	0.280767	0.381313	+	1.9245	0.075661	1.13376		0.655319	0.203641
13		BdiBd21-3.1G0851600		NaN	1	0	+	2.62799	0.0273333	2.76675	+	2.22092	0.0137143	3.26513		NaN	1	0		NaN	1	0		NaN	1	0		NaN	1	0	+	1.74894	0.0395	2.07688	+	1.65765	0.04225	2.57526		NaN	1	0		NaN	1	0		NaN	1
14		BdiBd21-3.1G0206300		NaN	1	0		NaN	1	0	+	3.6413	0	2.97268		NaN	1	0	+	2.82566	0	3.11984		NaN	1	0		NaN	1	0		NaN	1	0	+	1.41299	0.0349231	2.45602		NaN	1	0	+	1.39107	0.0358947	2.60318		NaN	1
15		BdiBd21-3.1G0912700		0.411657	0.261163	-0.588128		1.01989	0.0506996	-1.48767		1.40777	0.0546207	-1.79018		0.997114	0.0566465	1.61499		1.18434	0.0573125	1.93947		0.976886	0.0480305	-1.57771		0.615497	0.188523	0.989579		0.0387808	0.904336	0.0900383		0.10815	0.719565	-0.212475	+	1.69537	0.032	3.1927	+	1.81888	0.0249091	3.51718		0.976886	0.0440823
16		BdiBd21-3.1G0034200		0.447718	0.130046	1.16611		0.421874	0.160332	1.13171		0.448343	0.23297	1.17663		0.395111	0.190709	1.15939	+	1.19353	0.02425	2.87087		0.058846	0.805715	-0.217587		1.04324	0.0796242	1.3837		0.949682	0.111077	1.3493		1.02495	0.0935522	1.39422		0.775167	0.0718016	1.37698	+	2.06745	0.0260952	3.08846		0.058846	0.803343
17		BdiBd21-3.3G0015400		1.53162	0.0928704	-0.539234		0.908152	0.47608	0.208557		0.649787	0.300576	0.534947		1.95317	0.0487517	1.00512		0.103412	0.924237	-0.0369822		1.52911	0.327555	-0.256963		0.852294	0.442317	-0.282271		2.11632	0.209339	0.46552		1.00836	0.155403	0.79191	+	2.34604	0.040962	1.26208		0.869896	0.541571	0.219981		1.52911	0.322671
18		BdiBd21-3.1G0675200		1.0321	0.238682	-0.374665		0.40658	0.636104	-0.159779		0.147898	0.807937	0.11794	+	2.23951	0.0117714	1.75711		0.615897	0.415478	0.308734		0.0121007	0.982567	-0.0157884		0.37523	0.480538	-0.358877		0.132682	0.765271	-0.143991		0.102559	0.778299	0.133728	+	1.65487	0.0381408	1.7729		0.310024	0.545677	0.324522		0.0121007	0.982286
19		BdiBd21-3.5G0131600	+	2.6617	0.0136271	1.29543		1.71422	0.0695525	0.695888		1.85572	0.0973099	0.838301		1.5301	0.159146	0.478953		0.961119	0.340222	0.35571		1.60985	0.0985449	0.576246		2.17169	0.0912323	0.719182		0.360994	0.721205	0.119642		0.752459	0.439723	0.262056		0.545593	0.721587	-0.0972926		0.824043	0.543319	-0.220536		1.60985	0.0973918
20		BdiBd21-3.2G0135500		NaN	1	0		NaN	1	0		0.984569	0.120394	1.15743		NaN	1	0		NaN	1	0		NaN	1	0		NaN	1	0		NaN	1	0	+	1.11934	0.0776508	1.87557		NaN	1	0		NaN	1	0		NaN	1
21-1	proteotypic peptide(s)	BdiBd21-3.1G0403300		0.221892	0.643258	0.191849	+	1.9202	0.0114737	2.64442	+	2.06215	0.0229189	1.57307		0.261131	0.506921	0.301514		NaN	1	0		1.38919	0.0292143	1.74624	-	1.34032	0.0586173	-1.55439		0.535246	0.224218	0.898178		0.117422	0.733845	-0.173174		1.08448	0.0581538	-1.44473		NaN	1	0	-	1.38919	0.0262222
21-2	no proteotypic peptide(s)	BdiBd21-3.3G0007500		0.221892	0.643258	0.191849	+	1.9202	0.0114737	2.64442	+	2.06215	0.0229189	1.57307		0.261131	0.506921	0.301514		NaN	1	0		1.38919	0.0292143	1.74624	-	1.34032	0.0586173	-1.55439		0.535246	0.224218	0.898178		0.117422	0.733845	-0.173174		1.08448	0.0581538	-1.44473		NaN	1	0	-	1.38919	0.0262222
22		BdiBd21-3.2G0195400		0.996858	0.420227	-0.230406		0.332663	0.349387	0.49915		0.385279	0.624238	-0.199404	+	2.9692	0.0242449	1.15867		0.389199	0.398953	0.43234		0.293137	0.462579	-0.298499		0.0582508	0.896412	0.0680923		0.472999	0.275501	0.797649		0.0782032	0.829352	0.099095		1.61467	0.0421111	1.45717		0.528014	0.308171	0.730839		0.293137	0.458147
23		BdiBd21-3.3G0771800		NaN	1	0	+	1.46917	0.013027	2.64534	+	2.6008	0	3.2571		NaN	1	0		NaN	1	0		0.939146	0.0361058	2.17553		NaN	1	0		0.147238	0.590864	0.469812		0.484105	0.226588	1.08157		NaN	1	0		NaN	1	0		NaN	1
24		BdiBd21-3.3G0728700		NaN	1	0	+	1.11494	0.0251333	2.77522		NaN	1	0		NaN	1	0		NaN	1	0		NaN	1	0		NaN	1	0	+	1.04079	0.07	2.5324		NaN	1	0		NaN	1	0		NaN	1	0		NaN	1
25		BdiBd21-3.5G0125500		NaN	1	0	+	1.74438	0.0132121	3.45731		NaN	1	0		NaN	1	0		NaN	1	0		NaN	1	0		NaN	1	0	+	3.66767	0	4.1654		NaN	1	0		NaN	1	0		NaN	1	0		NaN	1
26-1	proteotypic peptide(s)	BdiBd21-3.2G0001400		0.0844709	0.79403	-0.153993		1.11088	0.0579162	1.1667		0.375178	0.439689	0.441654	+	3.04512	0	4.91934	+	1.56999	0.0154419	2.22961		0.338199	0.294673	-0.576948		0.243674	0.517771	0.422955	+	1.48323	0.0439286	1.74365		0.870583	0.143451	1.0186	+	3.09866	0.0135	5.49628	+	1.81192	0.0210769	2.80656		0.338199	0.290949
26-2	no proteotypic peptide(s)	BdiBd21-3.1G0470900		0.0844709	0.79403	-0.153993		1.11088	0.0579162	1.1667		0.375178	0.439689	0.441654	+	3.04512	0	4.91934	+	1.56999	0.0154419	2.22961		0.338199	0.294673	-0.576948		0.243674	0.517771	0.422955	+	1.48323	0.0439286	1.74365		0.870583	0.143451	1.0186	+	3.09866	0.0135	5.49628	+	1.81192	0.0210769	2.80656		0.338199	0.290949
27		BdiBd21-3.2G0432300		0.136123	0.707797	-0.196294		0.971056	0.060087	1.288		0.960275	0.119943	1.1931	+	2.50224	0.0064	3.69679	+	2.31698	0.0062	3.09154		0.126817	0.709505	0.180084		1.08024	0.328219	-0.376378		1.43089	0.0877037	1.10791		1.61825	0.0830175	1.01301	+	3.59519	0.0108	3.5167	+	3.83524	0	2.91146		0.126817	0.707978
28		BdiBd21-3.3G0172700	+	2.50542	0.0141053	1.35208		2.18507	0.0278154	1.14948		1.65728	0.12503	0.757329		1.35052	0.114347	0.632259		0.991686	0.276923	0.43595		1.15782	0.141285	0.515639	+	3.26811	0.0608842	0.836442		2.44781	0.133175	0.633844		1.56053	0.416644	0.24169		0.522239	0.680031	0.11662		0.541542	0.805441	-0.079689		1.15782	0.13865
29		BdiBd21-3.5G0133600		2.38385	0.0168989	1.10537	+	2.47591	0.0177778	1.28432		1.58612	0.128714	0.744661		1.76053	0.0633037	0.858215		1.85021	0.113405	0.827747		1.40692	0.0938617	0.64294		1.89321	0.209088	0.462431		2.02545	0.148441	0.64138		0.268442	0.751638	0.101721		0.61591	0.477681	0.215275		0.660186	0.602829	0.184807		1.40692	0.0934939
30		BdiBd21-3.1G0035900	+	2.53403	0.0132893	1.32608		1.97009	0.0495147	0.881015		0.148955	0.736106	0.193177		0.17422	0.835398	0.0677052		0.000319094	0.999409	0.000603994		NaN	1	0	+	1.73668	0.0189268	1.66099		1.33168	0.0826667	1.21592		0.35785	0.381669	0.528086		0.42115	0.348939	0.402615		0.175643	0.634114	0.335513		0.337752	0.400687
31		BdiBd21-3.4G0107700		0.343859	0.235604	0.879489		0.0212224	0.934023	-0.106438		0.456187	0.234579	1.11867		0.0883469	0.705214	-0.347411		0.12899	0.593618	-0.602673		NaN	1	0	+	0.89581	0.063871	2.16694		0.27628	0.349418	1.18101	+	1.00209	0.0727333	2.40612		0.257876	0.315569	0.940036		0.144593	0.596278	0.684774		0.346355	0.184096
32		BdiBd21-3.2G0794900	+	3.44026	0	2.61839	+	2.7982	0.01312	2.00288	+	2.76264	0.0495849	1.08812		2.12353	0.0677663	0.753533		1.41359	0.298837	0.36541	+	2.94394	0.0227097	1.247	+	2.43966	0.0116667	1.37138		1.38617	0.149722	0.755877		0.538691	0.607283	-0.158885		1.65642	0.141098	-0.493469	-	3.02677	0.0765	-0.881592	-	2.94394	0.0199167
33		BdiBd21-3.1G0666900		0.385908	0.55357	0.209004		0.226852	0.629316	0.20972		NaN	1	0	+	2.33705	0.0216	1.36896		0.0912546	0.882551	0.063427		NaN	1	0	+	0.941225	0.0649739	2.11936		0.907802	0.0796436	2.12008		NaN	1	0	+	1.44379	0.0366829	3.27932		0.868347	0.09488	1.97379		0.858958	0.0441107
34		BdiBd21-3.4G0154600	+	2.92995	0.0141463	1.80074	+	2.68795	0.0113333	1.61808	+	2.17699	0.0345833	1.33224		1.96076	0.0498421	0.995821		1.84881	0.0978487	0.905776		2.27224	0.0286733	1.19044		3.77172	0.0905149	0.610299		2.27964	0.221074	0.42764		0.418531	0.6533	0.141804		1.47974	0.451711	-0.19462		2.56005	0.396555	-0.284665	-	2.27224	0.0244494
35		BdiBd21-3.5G0091500	+	1.60828	0.0138182	1.67638	+	1.30712	0.0178113	2.42435		1.36123	0.088233	1.29945		1.14885	0.0560939	1.31363		1.07759	0.1272	1.06422		1.52473	0.0306977	1.47111		0.439984	0.589904	0.205269		0.561806	0.216515	0.953242		0.749991	0.561701	-0.171665		0.189339	0.684041	-0.157483		1.15076	0.334777	-0.406888	-	1.52473	0.0303652
36		BdiBd21-3.2G0240700	+	2.87504	0.0143448	1.35465		2.47578	0.0273939	1.06832	+	2.75283	0.0249412	1.33056		0.606382	0.218046	0.570623		0.842338	0.320199	0.406462		1.14627	0.109069	0.612879		1.72154	0.100425	0.741776		1.09262	0.271945	0.455437		1.61462	0.13557	0.717682		0.0329778	0.931093	-0.042256		0.352071	0.627923	-0.206417		NaN	1
37-1	first hit	BdiBd21-3.1G0082800	+	3.10977	0.0137241	1.50219	+	2.87871	0.0179565	1.18853		2.3982	0.0857358	0.888646		2.64812	0.0642051	0.714949		1.4695	0.254761	0.414174		2.50503	0.0789376	0.578849	+	2.43578	0.06116	0.923338		1.96682	0.151579	0.609683		1.0688	0.37319	0.309797		0.756181	0.616744	0.1361		0.643184	0.640536	-0.164675		2.50503	0.0780459
37-2	second hit	BdiBd21-3.1G0083000	+	3.10977	0.0137241	1.50219	+	2.87871	0.0179565	1.18853		2.3982	0.0857358	0.888646		2.64812	0.0642051	0.714949		1.4695	0.254761	0.414174		2.50503	0.0789376	0.578849	+	2.43578	0.06116	0.923338		1.96682	0.151579	0.609683		1.0688	0.37319	0.309797		0.756181	0.616744	0.1361		0.643184	0.640536	-0.164675		2.50503	0.0780459
37-3	second hit	BdiBd21-3.1G0083200	+	3.10977	0.0137241	1.50219	+	2.87871	0.0179565	1.18853		2.3982	0.0857358	0.888646		2.64812	0.0642051	0.714949		1.4695	0.254761	0.414174		2.50503	0.0789376	0.578849	+	2.43578	0.06116	0.923338		1.96682	0.151579	0.609683		1.0688	0.37319	0.309797		0.756181	0.616744	0.1361		0.643184	0.640536	-0.164675		2.50503	0.0780459
38		BdiBd21-3.2G0614500		1.10107	0.0528178	0.841083		0.917897	0.0838725	0.868835		1.00067	0.158579	0.807016		0.338497	0.443497	0.319375		0.156509	0.588665	-0.405714		NaN	1	0	+	2.89904	0.00952941	1.25976	+	1.89037	0.0589153	1.28752	+	2.4798	0.050303	1.2257		1.56371	0.0735721	0.738057		0.00464077	0.986736	0.0129681		0.4676	0.299063
39		BdiBd21-3.1G0862400	+	2.20864	0.0129333	1.29141		NaN	1	0		NaN	1	0		NaN	1	0		NaN	1	0		NaN	1	0		0.50444	0.343553	0.5215		NaN	1	0		NaN	1	0		NaN	1	0		NaN	1	0		0.893427	0.0985595
40		BdiBd21-3.3G0741300	+	2.34859	0.0147523	1.44113	+	2.93637	0.0199292	1.0913		0.20977	0.586392	0.363035		0.191815	0.616045	-0.230136		0.201597	0.824477	0.08255		0.0484107	0.924363	-0.0424557	+	1.82649	0.0248	1.48359		1.74193	0.0768293	1.13375		0.219425	0.501883	0.40549		0.130283	0.699388	-0.187681		0.15243	0.789007	0.125006		0.0484107	0.92291
41		BdiBd21-3.3G0630900		NaN	1	0		NaN	1	0		0.856316	0.0767089	3.89236	+	1.44228	0.0147143	4.57377		NaN	1	0		NaN	1	0		NaN	1	0		NaN	1	0		0.737632	0.077963	3.4117	+	1.29158	0.0326957	4.09311		NaN	1	0		NaN	1
42-1	first hit	BdiBd21-3.3G0199700	+	2.50514	0.0129677	1.32535	+	2.74178	0.0132055	1.35969		0.780894	0.305248	-0.469991		0.554191	0.408725	-0.279849		2.08365	0.0886275	0.922839		1.0531	0.212919	0.398571	+	2.97364	0.0558947	0.926783	+	4.30257	0.039	0.961121		1.81635	0.0941022	-0.868562		2.11605	0.0706703	-0.67842		2.82698	0.158198	0.524268		1.0531	0.20913
42-2	second hit	BdiBd21-3.3G0200300	+	2.50514	0.0129677	1.32535	+	2.74178	0.0132055	1.35969		0.780894	0.305248	-0.469991		0.554191	0.408725	-0.279849		2.08365	0.0886275	0.922839		1.0531	0.212919	0.398571	+	2.97364	0.0558947	0.926783	+	4.30257	0.039	0.961121		1.81635	0.0941022	-0.868562		2.11605	0.0706703	-0.67842		2.82698	0.158198	0.524268		1.0531	0.20913
43		BdiBd21-3.3G0730600		1.69883	0.0204103	1.20373		1.12026	0.10958	0.615964		0.403156	0.585657	0.233281		0.0230351	0.965464	-0.019673		0.395059	0.508496	-0.260662		0.586154	0.282253	-0.392665	+	2.28248	0.0111724	1.59639		2.01713	0.0781395	1.00863		1.4509	0.157713	0.625946		0.684184	0.30143	0.372992		0.213227	0.756297	0.132003		0.586154	0.27848
44		BdiBd21-3.2G0027700	+	2.82521	0.014125	1.51986		2.15502	0.034025	1.06143		0.923103	0.291469	0.461529		0.575748	0.334165	0.362991		0.887258	0.291275	0.436901		1.17715	0.0988994	0.65463		1.88263	0.07992	0.865227		0.881271	0.319849	0.406797		0.332071	0.595812	-0.193101		0.43751	0.419951	-0.291639		0.389626	0.601553	-0.217729		1.17715	0.0970015
45		BdiBd21-3.1G0010000	+	2.96187	0.013697	1.45519		1.73597	0.0516115	0.935481		1.97791	0.0926043	0.872238		2.40245	0.218016	0.344373		1.80573	0.188731	0.497296		3.58673	0.0361818	0.769948		1.76398	0.113123	0.685241		0.271201	0.667507	0.165533		0.203658	0.764086	0.10229		2.60483	0.14667	-0.425575		1.01829	0.458588	-0.272652		3.58673	0.0381436
46		BdiBd21-3.2G0793400		0.656482	0.408648	-0.264544		0.110056	0.779573	0.150779		0.517493	0.45541	0.330769	+	2.23407	0.012875	1.90144		0.0719344	0.833608	0.141897		0.633543	0.269389	-0.397776		0.22573	0.744978	0.133231		0.459428	0.346843	0.548555		1.09029	0.158186	0.728544	+	2.41721	0.0384	2.29922		0.312551	0.452221	0.539672		0.633543	0.26549
47-1	proteotypic peptide(s)	BdiBd21-3.2G0000300		0.143975	0.825397	0.0831846	+	3.18845	0.0230769	1.02058		1.54372	0.0938361	1.0628		0.761691	0.356496	-0.295844	+	1.96875	0.00969231	2.77889		0.598848	0.435533	0.232309		0.255177	0.714343	-0.149124		2.32889	0.0936124	0.78827		1.18455	0.141692	0.830489		1.24226	0.146432	-0.528152	+	1.82457	0.0308571	2.54658		0.598848	0.431299
47-2	no proteotypic peptide(s)	BdiBd21-3.2G0440200		0.143975	0.825397	0.0831846	+	3.18845	0.0230769	1.02058		1.54372	0.0938361	1.0628		0.761691	0.356496	-0.295844	+	1.96875	0.00969231	2.77889		0.598848	0.435533	0.232309		0.255177	0.714343	-0.149124		2.32889	0.0936124	0.78827		1.18455	0.141692	0.830489		1.24226	0.146432	-0.528152	+	1.82457	0.0308571	2.54658		0.598848	0.431299
48		BdiBd21-3.2G0543300		0.480958	0.738613	0.100166		0.0747628	0.956469	0.0199604		2.40874	0.143221	0.589861		0.303202	0.686354	-0.132535		0.304358	0.74602	0.111117		1.13203	0.422455	-0.207772		2.68591	0.328324	0.307938		1.99013	0.45297	0.227732	+	3.78761	0.0723836	0.797633		0.179856	0.817941	0.0752366		1.19373	0.409846	0.318889		1.13203	0.418478
49		BdiBd21-3.3G0147100		0.384883	0.646301	0.150651		0.566438	0.237706	0.505716		0.667705	0.575109	0.206055	+	3.05752	0.0132903	1.49018		0.324966	0.477542	0.330739		0.313607	0.662126	0.140512		0.0142791	0.985262	0.0101388		0.352454	0.462853	0.365204		0.108462	0.853416	0.0655422	+	2.32993	0.0396923	1.34967		0.158318	0.731533	0.190227		0.313607	0.659984
50-1	first hit	BdiBd21-3.3G0045100		0.436244	0.12016	1.39519		0.285349	0.273929	0.982713		0.568862	0.153337	1.81455		0.150083	0.533556	0.549065		0.0917291	0.716149	0.358042		0.0687517	0.764521	0.271546	+	1.90606	0.0578095	1.12365		0.96366	0.188382	0.711167	+	1.58372	0.0694545	1.543		0.555721	0.406754	0.277519		0.0868993	0.858204	0.0864964		0.0687517	0.761667
50-2	second hit	BdiBd21-3.3G0045200		0.436244	0.12016	1.39519		0.285349	0.273929	0.982713		0.568862	0.153337	1.81455		0.150083	0.533556	0.549065		0.0917291	0.716149	0.358042		0.0687517	0.764521	0.271546	+	1.90606	0.0578095	1.12365		0.96366	0.188382	0.711167	+	1.58372	0.0694545	1.543		0.555721	0.406754	0.277519		0.0868993	0.858204	0.0864964		0.0687517	0.761667
50-3	second hit	BdiBd21-3.3G0049700		0.436244	0.12016	1.39519		0.285349	0.273929	0.982713		0.568862	0.153337	1.81455		0.150083	0.533556	0.549065		0.0917291	0.716149	0.358042		0.0687517	0.764521	0.271546	+	1.90606	0.0578095	1.12365		0.96366	0.188382	0.711167	+	1.58372	0.0694545	1.543		0.555721	0.406754	0.277519		0.0868993	0.858204	0.0864964		0.0687517	0.761667
51		BdiBd21-3.2G0214900		1.49296	0.0377391	0.860336	+	2.18846	0.0197544	1.2899		1.08056	0.180471	0.660966		1.05212	0.151953	0.574671		1.326	0.14871	0.718648		1.16393	0.0988767	0.659357		0.50936	0.586349	0.200979		1.9512	0.151249	0.630541		0.00258464	0.997365	0.00160917		0.209387	0.790706	-0.0846863		0.145116	0.878701	0.0592906		1.16393	0.0972885
52		BdiBd21-3.1G0270800		1.48836	0.118857	-0.489315		0.672116	0.322081	-0.345307		0.126647	0.829515	0.109467		1.57012	0.0589744	0.970115		0.323465	0.60713	-0.1988		0.802202	0.21374	-0.442974		0.0752108	0.913058	-0.0463409		0.128255	0.815607	0.0976671		0.717161	0.27149	0.552441	+	1.92315	0.0367727	1.41309		0.341844	0.592999	0.244174		0.802202	0.209698
53		BdiBd21-3.1G0809600		0.250202	0.62525	0.194184		0.285937	0.540627	0.255044		0.40075	0.469468	0.363288		0.674861	0.235923	0.49532		0.00875425	0.982942	-0.0137018		1.42266	0.0341111	-1.30057	+	1.80136	0.0243137	1.49476	+	1.6969	0.041	1.55562	+	1.72305	0.048875	1.66386	+	1.98897	0.0294902	1.79589		1.08943	0.10173	1.28687		1.42266	0.036703
54		BdiBd21-3.1G0581000		0.445786	0.135793	1.11215		1.04691	0.0269851	2.77673		0.883315	0.0928296	1.90312		1.09021	0.0300526	2.93995		0.540318	0.180759	1.34492		0.377313	0.156144	-1.51675	+	0.862078	0.0647018	2.6289	+	1.29533	0.0348	4.29349	+	1.17634	0.043871	3.41987	+	1.32762	0.0313514	4.4567	+	0.929937	0.0777143	2.86168		0.377313	0.15239
55		BdiBd21-3.3G0343800	+	1.83425	0.0146824	2.00547	+	2.26003	0.011831	1.57076	+	2.07129	0.0359024	1.43751	+	2.36784	0.0048	2.72992		0.917806	0.136825	1.10607		1.63186	0.0476667	0.967218		1.09383	0.0922254	1.03826		1.33315	0.18754	0.603543		0.979575	0.272072	0.470295	+	1.84573	0.0422143	1.7627		0.093924	0.813463	0.138856		1.63186	0.0437224
56		BdiBd21-3.5G0060700		0.437158	0.509202	-0.231037		0.880564	0.311079	0.324523		0.951473	0.292909	0.453287		0.286268	0.709613	0.121043		1.36363	0.248759	-0.448828		2.3731	0.03636	-0.890172		1.60906	0.123842	0.659135	+	3.33499	0.0371765	1.21469	+	2.73439	0.0307273	1.34346	+	3.04927	0.0364848	1.01122		2.15253	0.242583	0.441344		2.3731	0.0384044
57		BdiBd21-3.3G0553600		0.867033	0.0364008	1.45918		0.812241	0.0962967	0.866521		0.883331	0.129248	1.15395		1.06539	0.0548402	1.61856	+	2.62569	0.0164444	1.81981		2.55694	0.0341469	0.897616		0.289633	0.438753	0.561567		0.0209417	0.952846	-0.0310949		0.157551	0.635128	0.256332		0.43147	0.234616	0.720941		1.58173	0.107257	0.92219		2.55694	0.0352147
58		BdiBd21-3.3G0579100		0.143653	0.786074	-0.108415		0.0475205	0.963373	0.0178979	+	2.68415	0.0302857	1.49416		1.11054	0.0446286	1.74285		0.322312	0.363942	0.663017		0.552222	0.192398	0.621273		0.589441	0.245692	-0.729688		0.539289	0.298014	-0.603375		0.771692	0.169037	0.872884		0.567308	0.129417	1.12157		0.0142518	0.966605	0.0417436		0.552222	0.18912
59		BdiBd21-3.1G0272300		0.189269	0.623639	0.235345		0.104097	0.849203	0.0819219		0.708017	0.33577	0.424543		1.79112	0.0304533	1.42504		0.841161	0.211397	0.644552		0.341706	0.551821	-0.196892		0.448199	0.411501	0.432236		0.797421	0.446141	0.278814		1.90345	0.145758	0.621435	+	2.41239	0.0358095	1.62193		1.45352	0.126641	0.841444		0.341706	0.548656
60		BdiBd21-3.1G0049900		0.286136	0.763105	-0.0972093		0.243954	0.830379	0.0718187		0.380262	0.823556	0.0820274		2.63281	0.0444211	0.90064		0.160803	0.746166	0.142833		0.854818	0.378232	-0.248456		0.429687	0.671316	0.151247		1.14263	0.372071	0.320275		1.40202	0.33118	0.330484	+	2.86529	0.0405946	1.1491		0.504408	0.434219	0.391289		0.854818	0.373976
61		BdiBd21-3.5G0210500		1.46177	0.230418	-0.349363		1.3421	0.193311	-0.407199		0.435615	0.656582	-0.168261		1.43805	0.070454	0.874955		0.335621	0.616262	-0.189128		NaN	1	0		0.862427	0.171949	0.783802		0.774652	0.208449	0.725966		1.02943	0.134778	0.964904	+	1.80887	0.03008	2.00812		0.940469	0.147631	0.944036		1.25178	0.0449412
62		BdiBd21-3.2G0277800		NaN	1	0		NaN	1	0		NaN	1	0		0.384096	0.319387	0.508929		0.0465216	0.89841	0.0808144		NaN	1	0		NaN	1	0		NaN	1	0		NaN	1	0	+	2.68207	0.0382174	1.09947		1.22342	0.164908	0.671359		NaN	1
63		BdiBd21-3.2G0501500		0.543878	0.33435	-0.357728		1.89905	0.0612549	-0.746269		2.54121	0.148893	-0.564154		1.58224	0.15548	0.477892		0.391522	0.495079	-0.275855		3.27127	0.0559748	-0.671759		0.464301	0.481785	0.314031		0.158399	0.837627	-0.0745099		0.510231	0.7106	0.107605	+	2.89385	0.0388889	1.14965		0.591676	0.415269	0.395903		3.27127	0.048462
64		BdiBd21-3.2G0070500		0.782284	0.0409004	-1.50759		0.792899	0.0604724	-1.61287	-	1.2421	0.0358367	-2.59757		0.215365	0.454593	0.474955		1.02201	0.0832644	-1.88236		0.963416	0.0382831	-1.89259		0.379068	0.462293	0.384997		0.206516	0.593732	0.279722		0.518593	0.272306	-0.704983	+	2.57642	0.0361667	2.36754		0.00900731	0.983817	0.0102259		0.963416	0.037505
65		BdiBd21-3.1G0519100		1.38671	0.0629239	-0.66623		1.22147	0.110531	-0.587596		0.170775	0.812276	-0.107137		0.477363	0.539059	0.197317		0.278651	0.557154	-0.2598		2.6584	0.0351489	-0.857029		0.397478	0.621307	0.190799		0.586547	0.474853	0.269433		1.58465	0.130145	0.749892	+	2.64288	0.0394393	1.05435		0.757174	0.279585	0.597229		2.6584	0.0367586
66		BdiBd21-3.3G0757000		1.13786	0.0352674	1.10054		0.888956	0.0903943	0.837921		1.48732	0.0835814	1.30969		1.189	0.0618677	1.15293		0.178137	0.633686	0.262187		NaN	1	0	+	1.5849	0.0136	1.90644	+	1.4185	0.064381	1.64383	+	1.83304	0.0375556	2.11559	+	1.6202	0.0422951	1.95883		0.767207	0.154254	1.06809		NaN	1
67		BdiBd21-3.2G0557500		0.210423	0.891707	-0.0435524		0.411164	0.50809	0.237453		1.47605	0.168928	0.621748		2.55558	0.0286207	1.2073		0.821434	0.254606	0.520339		0.249572	0.725786	-0.111987		0.136756	0.863082	0.068435		0.517258	0.428942	0.349441		1.3377	0.143739	0.733735	+	2.22137	0.0411579	1.31929		0.872423	0.240557	0.632327		0.249572	0.723654
68		BdiBd21-3.5G0311700		1.78074	0.0335268	0.839035	+	2.378	0.0172083	1.32536		0.131136	0.740233	0.212378		0.334788	0.729212	-0.107697		0.746042	0.394252	0.311705		1.88457	0.068	0.696484		0.284977	0.715322	0.142551		1.35778	0.176464	0.628873		0.337723	0.39733	-0.484106		2.63446	0.0560396	-0.804181		0.996783	0.37084	-0.38478		1.88457	0.0625865
69		BdiBd21-3.4G0190200		NaN	1	0	+	1.30537	0.0115077	3.79705		NaN	1	0		NaN	1	0		NaN	1	0		NaN	1	0		NaN	1	0	+	1.08732	0.0402264	3.17412		NaN	1	0		NaN	1	0		NaN	1	0		NaN	1
70		BdiBd21-3.5G0346200		2.90747	0.0316699	-0.712568		1.84277	0.0756743	-0.63723		0.596674	0.589249	-0.1991		1.3401	0.110101	0.651164		0.500262	0.397931	-0.366995		2.03886	0.0378977	-0.933256		0.535687	0.557143	0.220688		0.598225	0.456144	0.296026		1.54973	0.135291	0.734156	+	2.33224	0.032	1.58442		0.724128	0.306855	0.566261		2.03886	0.0382626
71		BdiBd21-3.1G0895400		1.19236	0.0574278	0.754881	+	2.01526	0.0106341	2.39662		NaN	1	0		1.05731	0.13457	0.62972		0.0753726	0.873063	0.0804882		NaN	1	0	+	1.40328	0.0635122	1.20035	+	2.09573	0.0228	2.84209		NaN	1	0		1.30633	0.0648097	1.07519		0.499949	0.382505	0.525959		0.469785	0.28128
72-1	first hit	BdiBd21-3.3G0653300	+	4.01658	0	2.43276	+	3.49471	0.0172632	1.87533	+	2.40264	0.0282667	1.58083		2.8354	0.0320488	1.02943	+	2.81561	0.0489123	1.01124	+	3.53102	0.0210286	1.5457	+	2.93326	0.0562273	0.887056		1.31391	0.349372	0.329627		0.0502549	0.927326	0.0351283		2.7417	0.0957903	-0.516274		2.83291	0.154341	-0.534463	-	3.53102	0.0183636
72-2	second hit	BdiBd21-3.5G0205600	+	4.01658	0	2.43276	+	3.49471	0.0172632	1.87533	+	2.40264	0.0282667	1.58083		2.8354	0.0320488	1.02943	+	2.81561	0.0489123	1.01124	+	3.53102	0.0210286	1.5457	+	2.93326	0.0562273	0.887056		1.31391	0.349372	0.329627		0.0502549	0.927326	0.0351283		2.7417	0.0957903	-0.516274		2.83291	0.154341	-0.534463	-	3.53102	0.0183636
73		BdiBd21-3.2G0528500	+	2.0055	0.0153077	2.39665		0.8288	0.072406	1.12905	+	2.32018	0.0348444	1.29511		NaN	1	0		0.526393	0.288484	0.611584		NaN	1	0	+	1.24424	0.0483871	2.02221		0.374939	0.324327	0.754606		0.693571	0.177197	0.920675		NaN	1	0		0.113489	0.740963	0.237144		NaN	1
74		BdiBd21-3.5G0014700	+	2.84572	0.01376	2.33203	+	2.80302	0.0121111	1.78197		0.436796	0.603395	0.207		0.00512835	0.993889	0.00328763		1.44044	0.165695	0.614815		1.77143	0.0609266	0.791776	+	2.33973	0.0104516	1.54026		2.14861	0.0759036	0.990197		1.68167	0.158541	-0.584776		2.03988	0.0630258	-0.788488		0.510341	0.634962	-0.176961		1.77143	0.0541003
75		BdiBd21-3.3G0648400	+	4.00665	0	2.18985		0.8905	0.063157	1.22749		NaN	1	0		0.423653	0.410665	-0.313067		0.281436	0.530388	-0.292138		0.0278535	0.969466	-0.0190595	+	3.25938	0.009	2.20891		0.873366	0.124975	1.24655		NaN	1	0		0.339721	0.457754	-0.294008		0.238528	0.613887	-0.273078		NaN	1
76-1	first hit	BdiBd21-3.1G0201800	+	4.46143	0.0122857	1.63351	+	3.09733	0.0130864	1.20817		2.24627	0.0944615	0.834771		2.15745	0.172618	0.409339		1.64029	0.255247	0.404226		3.24564	0.0524147	0.686663	+	4.17501	0.0257358	0.946845		1.92998	0.187665	0.521506		0.445473	0.635883	0.148108		2.14484	0.300883	-0.277325		1.37303	0.430673	-0.282437		3.24564	0.0461678
76-2	second hit	BdiBd21-3.2G0648500	+	4.46143	0.0122857	1.63351	+	3.09733	0.0130864	1.20817		2.24627	0.0944615	0.834771		2.15745	0.172618	0.409339		1.64029	0.255247	0.404226		3.24564	0.0524147	0.686663	+	4.17501	0.0257358	0.946845		1.92998	0.187665	0.521506		0.445473	0.635883	0.148108		2.14484	0.300883	-0.277325		1.37303	0.430673	-0.282437		3.24564	0.0461678
77		BdiBd21-3.3G0767200	+	2.42616	0.0162254	1.63242		1.5049	0.076669	0.692355		0.894602	0.484039	0.244629		0.567714	0.24791	0.523768		0.505353	0.356709	0.44931		NaN	1	0	+	2.16005	0.0135	1.78739		1.28983	0.133671	0.847331		0.711445	0.339208	0.399605		0.658697	0.170514	0.678744		0.604056	0.314141	0.604286		0.222049	0.667579
78		BdiBd21-3.2G0028400	+	2.23255	0.01376	1.5446		1.89455	0.03016	1.18347		0.679514	0.35068	0.415349		0.54455	0.408514	0.284489		0.937557	0.218359	0.582689		0.93095	0.182188	0.473289	+	2.24906	0.0575	1.07131		1.7782	0.135065	0.710181		0.115551	0.865997	-0.0579402		0.911276	0.493424	-0.1888		0.210707	0.787926	0.1094		0.93095	0.178902
79		BdiBd21-3.2G0743300	+	3.59073	0.0128889	1.54182	+	3.0524	0.0185618	1.16916		2.06724	0.146415	0.606363		1.36935	0.281395	0.32371		0.660818	0.544771	0.193232		2.35515	0.0809112	0.575028	+	3.11833	0.0485625	0.966787		2.22844	0.149578	0.59413		0.108346	0.920889	0.0313346		1.37902	0.361108	-0.251318		1.56517	0.322238	-0.381796		2.35515	0.0810379
80		BdiBd21-3.2G0555300	+	2.27943	0.013899	1.5219		2.06463	0.0334911	1.06717		1.20888	0.225175	0.523716		0.376447	0.564034	0.197896		1.07157	0.294578	0.401061		0.280905	0.472273	0.296656	+	1.2998	0.067609	1.22525		0.873821	0.187043	0.770516		0.22093	0.607173	0.22706		0.0854806	0.82517	-0.09876		0.096428	0.839483	0.104404		0.280905	0.467652
81		BdiBd21-3.1G0541600	+	2.28011	0.0142692	1.4997		1.5191	0.0445882	1.09788		1.07898	0.343444	0.353941		0.241539	0.608178	0.205774		0.509389	0.375832	0.39957		0.262487	0.544132	0.233397	+	1.44602	0.061981	1.2663		0.893816	0.161822	0.864482		0.130246	0.76987	0.120544		0.0203356	0.961294	-0.0276235		0.133607	0.763754	0.166173		NaN	1
82		BdiBd21-3.4G0075700	+	3.17708	0.0130492	1.46733		2.64776	0.0252813	1.04886		2.2452	0.102497	0.748631		1.08356	0.2793	0.34629		1.71882	0.202156	0.488037		2.1804	0.0838271	0.578882	+	2.42387	0.0652743	0.888447		1.50547	0.222251	0.469976		0.574709	0.582504	0.16975		0.742621	0.431794	-0.232592		0.306596	0.798969	-0.0908445		2.1804	0.0840858
83		BdiBd21-3.2G0158400	+	3.09417	0.0150361	1.30877		2.28991	0.0370722	0.950651		0.752132	0.484317	0.255855		0.54666	0.352376	0.344336		0.47701	0.495301	-0.250542		0.103602	0.796779	-0.115177	+	1.64229	0.0470909	1.42395		1.23167	0.108158	1.06583		0.390806	0.424015	0.371032		0.424457	0.320044	0.459513		0.113265	0.79847	-0.135365		0.103602	0.794407
84		BdiBd21-3.5G0205700	+	3.32457	0	2.8353	+	2.56522	0.0126154	2.17497		1.58383	0.0997468	0.934152		1.43504	0.0807345	0.781272		1.55887	0.0950078	0.988789	+	2.71011	0.0232889	1.69356	+	2.89366	0.0180465	1.14174		0.963116	0.271066	0.481405		2.24627	0.0984722	-0.75941		3.0561	0.0425197	-0.91229		1.77878	0.128482	-0.704773	-	2.71011	0.020129
85		BdiBd21-3.2G0583700	+	3.51632	0	2.56269	+	3.24137	0.0252308	2.19015	+	2.14056	0.0242286	1.57477	+	2.4618	0.0231304	1.30427		1.5355	0.116095	0.868098	+	2.31681	0.0215	1.32999	+	3.15255	0.010125	1.2327		2.53399	0.0795052	0.860157		0.402304	0.513203	0.244776		0.0780328	0.938465	-0.0257174		1.12688	0.300519	-0.461894	-	2.31681	0.0201212
86		BdiBd21-3.5G0058000	+	2.40795	0.0110968	2.55121	+	1.27011	0.0193091	2.51517		NaN	1	0		0.250774	0.487094	-0.34175		0.143637	0.844939	-0.0767174		1.03857	0.161957	0.49224	+	2.01147	0.0147273	2.05897		1.01281	0.0772414	2.02293		NaN	1	0		0.684177	0.136333	-0.83399		1.14317	0.235797	-0.568957		1.03857	0.157141
87-1	first hit	BdiBd21-3.3G0624900	+	4.35068	0	2.35954	+	3.33428	0.0218667	2.07997		2.65935	0.0886882	0.88513		1.39848	0.104122	0.653564		2.35767	0.12749	0.660154		3.22472	0.0287018	0.957972	+	4.21081	0.0125	1.40157	+	2.52838	0.0431579	1.122		0.362633	0.798695	-0.0728416		0.70821	0.354637	-0.304408		2.03655	0.394056	-0.297818	-	3.22472	0.025703
87-2	second hit	BdiBd21-3.3G0625000	+	4.35068	0	2.35954	+	3.33428	0.0218667	2.07997		2.65935	0.0886882	0.88513		1.39848	0.104122	0.653564		2.35767	0.12749	0.660154		3.22472	0.0287018	0.957972	+	4.21081	0.0125	1.40157	+	2.52838	0.0431579	1.122		0.362633	0.798695	-0.0728416		0.70821	0.354637	-0.304408		2.03655	0.394056	-0.297818	-	3.22472	0.025703
87-3	second hit	BdiBd21-3.3G0653900	+	4.35068	0	2.35954	+	3.33428	0.0218667	2.07997		2.65935	0.0886882	0.88513		1.39848	0.104122	0.653564		2.35767	0.12749	0.660154		3.22472	0.0287018	0.957972	+	4.21081	0.0125	1.40157	+	2.52838	0.0431579	1.122		0.362633	0.798695	-0.0728416		0.70821	0.354637	-0.304408		2.03655	0.394056	-0.297818	-	3.22472	0.025703
88		BdiBd21-3.4G0343200	+	2.11335	0.0116	2.34011	+	2.74537	0.0121481	2.03365		1.38196	0.184509	0.578155		1.41658	0.120691	0.602094		0.790687	0.249412	0.56863		1.77965	0.0465556	0.943335	+	1.37279	0.0596289	1.39677		1.74735	0.0804944	1.09031		0.833651	0.349179	-0.36518		0.76312	0.314582	-0.341241		0.483906	0.452323	-0.374706		1.77965	0.0415966
89		BdiBd21-3.3G0653700	+	4.18381	0	2.2443	+	3.36028	0.0205	2.05139		3.08226	0.0668	0.927911		1.84094	0.120038	0.54388		2.72563	0.0892245	0.824135	+	3.52022	0.0231461	1.04495	+	3.64846	0.0108	1.19935		2.38443	0.0790556	1.00643		1.06235	0.666538	-0.117043		2.17234	0.11764	-0.501074		1.45922	0.508665	-0.220819	-	3.52022	0.0203684
90-1	first hit	BdiBd21-3.4G0116800	+	3.41887	0.0122222	2.17597	+	2.90618	0.0117143	1.92661		2.78861	0.0533333	1.04995		2.02224	0.0814747	0.656665		1.88075	0.138581	0.675463	+	2.6099	0.0212346	1.23011	+	2.1334	0.0658571	0.945864		1.41291	0.153056	0.69651		0.646379	0.556975	-0.180156		1.9581	0.0924495	-0.57344		1.69888	0.181447	-0.554642	-	2.6099	0.0198209
90-2	second hit	BdiBd21-3.4G0120800	+	3.41887	0.0122222	2.17597	+	2.90618	0.0117143	1.92661		2.78861	0.0533333	1.04995		2.02224	0.0814747	0.656665		1.88075	0.138581	0.675463	+	2.6099	0.0212346	1.23011	+	2.1334	0.0658571	0.945864		1.41291	0.153056	0.69651		0.646379	0.556975	-0.180156		1.9581	0.0924495	-0.57344		1.69888	0.181447	-0.554642	-	2.6099	0.0198209
91-1	first hit	BdiBd21-3.2G0275700	+	3.34453	0.0127407	1.91882	+	2.52142	0.00989091	1.6112		2.05573	0.0923768	0.858888		1.94537	0.0586022	0.911574		1.48126	0.152543	0.663834		2.05556	0.0366471	0.948175	+	2.46546	0.058506	0.970647		1.33113	0.164571	0.663022		0.226104	0.780851	-0.0892868		0.0697309	0.919927	-0.0366007		0.695987	0.483538	-0.284341		2.05556	0.038246
91-2	second hit	BdiBd21-3.2G0606400	+	3.34453	0.0127407	1.91882	+	2.52142	0.00989091	1.6112		2.05573	0.0923768	0.858888		1.94537	0.0586022	0.911574		1.48126	0.152543	0.663834		2.05556	0.0366471	0.948175	+	2.46546	0.058506	0.970647		1.33113	0.164571	0.663022		0.226104	0.780851	-0.0892868		0.0697309	0.919927	-0.0366007		0.695987	0.483538	-0.284341		2.05556	0.038246
91-3	second hit	BdiBd21-3.3G0226000	+	3.34453	0.0127407	1.91882	+	2.52142	0.00989091	1.6112		2.05573	0.0923768	0.858888		1.94537	0.0586022	0.911574		1.48126	0.152543	0.663834		2.05556	0.0366471	0.948175	+	2.46546	0.058506	0.970647		1.33113	0.164571	0.663022		0.226104	0.780851	-0.0892868		0.0697309	0.919927	-0.0366007		0.695987	0.483538	-0.284341		2.05556	0.038246
91-4	second hit	BdiBd21-3.3G0350500	+	3.34453	0.0127407	1.91882	+	2.52142	0.00989091	1.6112		2.05573	0.0923768	0.858888		1.94537	0.0586022	0.911574		1.48126	0.152543	0.663834		2.05556	0.0366471	0.948175	+	2.46546	0.058506	0.970647		1.33113	0.164571	0.663022		0.226104	0.780851	-0.0892868		0.0697309	0.919927	-0.0366007		0.695987	0.483538	-0.284341		2.05556	0.038246
91-5	second hit	BdiBd21-3.3G0351100	+	3.34453	0.0127407	1.91882	+	2.52142	0.00989091	1.6112		2.05573	0.0923768	0.858888		1.94537	0.0586022	0.911574		1.48126	0.152543	0.663834		2.05556	0.0366471	0.948175	+	2.46546	0.058506	0.970647		1.33113	0.164571	0.663022		0.226104	0.780851	-0.0892868		0.0697309	0.919927	-0.0366007		0.695987	0.483538	-0.284341		2.05556	0.038246
91-6	second hit	BdiBd21-3.4G0581600	+	3.34453	0.0127407	1.91882	+	2.52142	0.00989091	1.6112		2.05573	0.0923768	0.858888		1.94537	0.0586022	0.911574		1.48126	0.152543	0.663834		2.05556	0.0366471	0.948175	+	2.46546	0.058506	0.970647		1.33113	0.164571	0.663022		0.226104	0.780851	-0.0892868		0.0697309	0.919927	-0.0366007		0.695987	0.483538	-0.284341		2.05556	0.038246
92-1	first hit	BdiBd21-3.1G0140400	+	2.14601	0.0151176	1.85912		2.70123	0.0276031	1.02351		2.03093	0.087322	0.930313		1.80019	0.111959	0.569751		1.28941	0.249303	0.45576		2.89993	0.0573212	0.677088	+	1.46276	0.0636694	1.18203		1.00133	0.358681	0.346425		0.523469	0.480373	0.253225		0.265342	0.730944	-0.107337		0.532944	0.574537	-0.221328		2.89993	0.0511847
92-2	second hit	BdiBd21-3.1G0927400	+	2.14601	0.0151176	1.85912		2.70123	0.0276031	1.02351		2.03093	0.087322	0.930313		1.80019	0.111959	0.569751		1.28941	0.249303	0.45576		2.89993	0.0573212	0.677088	+	1.46276	0.0636694	1.18203		1.00133	0.358681	0.346425		0.523469	0.480373	0.253225		0.265342	0.730944	-0.107337		0.532944	0.574537	-0.221328		2.89993	0.0511847
92-3	second hit	BdiBd21-3.3G0498900	+	2.14601	0.0151176	1.85912		2.70123	0.0276031	1.02351		2.03093	0.087322	0.930313		1.80019	0.111959	0.569751		1.28941	0.249303	0.45576		2.89993	0.0573212	0.677088	+	1.46276	0.0636694	1.18203		1.00133	0.358681	0.346425		0.523469	0.480373	0.253225		0.265342	0.730944	-0.107337		0.532944	0.574537	-0.221328		2.89993	0.0511847
92-4	second hit	BdiBd21-3.5G0145800	+	2.14601	0.0151176	1.85912		2.70123	0.0276031	1.02351		2.03093	0.087322	0.930313		1.80019	0.111959	0.569751		1.28941	0.249303	0.45576		2.89993	0.0573212	0.677088	+	1.46276	0.0636694	1.18203		1.00133	0.358681	0.346425		0.523469	0.480373	0.253225		0.265342	0.730944	-0.107337		0.532944	0.574537	-0.221328		2.89993	0.0511847
92-5	second hit	BdiBd21-3.5G0146200	+	2.14601	0.0151176	1.85912		2.70123	0.0276031	1.02351		2.03093	0.087322	0.930313		1.80019	0.111959	0.569751		1.28941	0.249303	0.45576		2.89993	0.0573212	0.677088	+	1.46276	0.0636694	1.18203		1.00133	0.358681	0.346425		0.523469	0.480373	0.253225		0.265342	0.730944	-0.107337		0.532944	0.574537	-0.221328		2.89993	0.0511847
93-1	first hit	BdiBd21-3.2G0309400	+	3.84747	0.0143333	1.84245	+	1.92022	0.0228814	1.37148		1.51832	0.107765	0.887307		0.926892	0.379306	-0.262513		1.99928	0.153015	0.589336		2.13756	0.0323614	1.0063	+	2.21311	0.0726241	0.836143		0.485965	0.426171	0.365171		0.156481	0.759298	-0.118998	-	2.86062	0.042	-1.26882		1.24865	0.315084	-0.416968	-	2.13756	0.032987
93-2	second hit	BdiBd21-3.2G0702200	+	3.84747	0.0143333	1.84245	+	1.92022	0.0228814	1.37148		1.51832	0.107765	0.887307		0.926892	0.379306	-0.262513		1.99928	0.153015	0.589336		2.13756	0.0323614	1.0063	+	2.21311	0.0726241	0.836143		0.485965	0.426171	0.365171		0.156481	0.759298	-0.118998	-	2.86062	0.042	-1.26882		1.24865	0.315084	-0.416968	-	2.13756	0.032987
93-3	second hit	BdiBd21-3.3G0491600	+	3.84747	0.0143333	1.84245	+	1.92022	0.0228814	1.37148		1.51832	0.107765	0.887307		0.926892	0.379306	-0.262513		1.99928	0.153015	0.589336		2.13756	0.0323614	1.0063	+	2.21311	0.0726241	0.836143		0.485965	0.426171	0.365171		0.156481	0.759298	-0.118998	-	2.86062	0.042	-1.26882		1.24865	0.315084	-0.416968	-	2.13756	0.032987
94		BdiBd21-3.1G0287200	+	2.52892	0.0148718	2.05261	+	2.94716	0.0106667	1.48832		2.2141	0.0535273	1.20951		0.0117368	0.986816	-0.00698725		0.678804	0.276327	0.527081		2.11305	0.0310199	1.05727		1.47773	0.0795789	0.995339		1.20334	0.277539	0.431042		0.277242	0.667041	0.152233		2.32401	0.0442393	-1.06426		0.6944	0.322679	-0.530193		NaN	1
95		BdiBd21-3.1G0750000	+	3.09725	0.0152632	1.7412	+	2.63106	0.0133889	1.39768		1.63959	0.0989554	0.916409		1.24438	0.130967	0.598536		0.287719	0.722051	-0.125777		1.7632	0.0708241	0.696341	+	3.40008	0.021	1.04486		2.39049	0.115902	0.701341		0.493174	0.519706	0.220068		0.251677	0.751509	-0.0978044	-	3.71161	0.0730746	-0.822117		1.7632	0.0664336
96-1	first hit	BdiBd21-3.2G0653800	+	4.08564	0.0132308	1.72066	+	2.80323	0.0118261	1.59384		1.44645	0.165344	0.636201		1.14751	0.277607	0.344938		0.27725	0.676026	0.155511		2.92261	0.0304156	0.900932	+	3.97606	0.0592195	0.819733		1.67779	0.149097	0.692912		0.653949	0.44926	-0.264731		2.1645	0.0928046	-0.555994		1.64788	0.128429	-0.745422	-	2.92261	0.0317203
96-2	second hit	BdiBd21-3.2G0654700	+	4.08564	0.0132308	1.72066	+	2.80323	0.0118261	1.59384		1.44645	0.165344	0.636201		1.14751	0.277607	0.344938		0.27725	0.676026	0.155511		2.92261	0.0304156	0.900932	+	3.97606	0.0592195	0.819733		1.67779	0.149097	0.692912		0.653949	0.44926	-0.264731		2.1645	0.0928046	-0.555994		1.64788	0.128429	-0.745422	-	2.92261	0.0317203
97		BdiBd21-3.2G0715800	+	3.00634	0.0126087	1.69209	+	3.02836	0.01088	1.4835		1.5347	0.188545	0.543839		0.761226	0.321782	0.335986		1.56826	0.16284	0.60239		2.02227	0.0513423	0.817212	+	2.63463	0.0613962	0.874877		2.93674	0.111025	0.66629		1.81998	0.375591	-0.273373		1.60068	0.146384	-0.481225		1.06566	0.536809	-0.214821		2.02227	0.0455719
98		BdiBd21-3.3G0653500	+	2.83551	0.0147407	1.67247	+	2.31862	0.0226891	1.19361		1.64142	0.279135	0.395106		0.313532	0.690986	0.128002		0.826621	0.414073	0.280856		1.69558	0.115995	0.502263	+	2.27981	0.0362069	1.17021		1.53227	0.149455	0.691343		0.439293	0.716423	-0.107157		1.07619	0.251725	-0.374261		0.650604	0.557016	-0.221406		1.69558	0.115653
99		BdiBd21-3.2G0571000	+	2.22074	0.0134884	2.3568	+	2.11804	0.0101395	2.22437		0.679698	0.188	0.915021		0.201711	0.542998	0.32032		0.537016	0.265462	-0.652681		1.18886	0.0343017	1.58174		0.752841	0.194452	0.775059		0.604049	0.270232	0.642628		0.453291	0.307444	-0.666721		0.929713	0.0662713	-1.26142	-	1.78598	0.03625	-2.23442		1.18886	0.0369268
100		BdiBd21-3.3G0594700	+	1.59738	0.0148571	2.44134		1.19219	0.0330994	1.76672		0.181396	0.553243	0.582092		0.810246	0.0894783	1.13292		0.293468	0.418716	0.506489		1.12143	0.0356308	1.61257		1.09017	0.122332	0.828769		0.166468	0.734311	0.154156		0.412259	0.261707	-1.03047		0.956352	0.195121	-0.479645		1.45235	0.0904	-1.10608		1.12143	0.0376629
101		BdiBd21-3.3G0041700	+	2.00407	0.0144785	1.30532		1.85082	0.0336575	1.1113		1.29994	0.210943	0.5361		0.982371	0.192064	0.485218		0.597993	0.362743	0.392543		1.1525	0.107518	0.614914		1.22585	0.148485	0.690408		0.937721	0.266684	0.496386		0.18123	0.807344	-0.0788142		0.245364	0.69856	-0.129696		0.331631	0.61574	-0.222371		1.1525	0.106772
102		BdiBd21-3.2G0125900	+	4.13687	0.0141856	1.11672		0.993163	0.218052	0.406782		0.0652216	0.91349	0.0566807		1.36356	0.454264	0.19895		1.38434	0.258968	0.414159		3.3482	0.109762	0.439869		3.50935	0.0806289	0.676847		0.0605858	0.927692	-0.0330868		0.565627	0.375973	-0.383188		1.79452	0.360565	-0.240919		0.065948	0.950365	-0.0257104		3.3482	0.109549
103		BdiBd21-3.4G0009900	+	3.64824	0.0120833	1.49421		2.73785	0.0260968	1.0659		2.22703	0.0947176	0.837213		2.53584	0.082514	0.603345		2.04787	0.149355	0.597394		1.7645	0.105344	0.524894	+	2.77112	0.056507	0.969312		1.60585	0.194118	0.541002		0.879364	0.383558	0.312319		0.297922	0.790635	0.0784512		0.205579	0.844752	0.0724996		1.7645	0.105333
104		BdiBd21-3.2G0086900	+	4.54159	0.0150189	1.31774	+	4.0411	0.0137619	1.07179		2.88577	0.0873846	0.827964		2.65643	0.120453	0.491938		1.3538	0.274843	0.394669		2.29776	0.0681281	0.644584		2.49738	0.0891675	0.673153		1.75587	0.23735	0.427203		0.611997	0.554718	0.18338		0.614944	0.592249	-0.152646		0.706984	0.519768	-0.249915		2.29776	0.06311
105		BdiBd21-3.1G0490900	+	2.47013	0.0133592	1.41691		1.66656	0.0580901	0.865735		1.08293	0.241452	0.509073		0.194704	0.777185	-0.096173		0.247797	0.745168	-0.118398		0.143688	0.828354	0.0759029	+	3.04707	0.012	1.34101		2.06392	0.10789	0.789832		1.42593	0.254751	0.43317		0.956109	0.521386	-0.172076		1.09953	0.56346	-0.194301		0.143688	0.826591
106		BdiBd21-3.5G0155400	+	2.48447	0.0148889	1.38939		1.01093	0.188173	0.461128		0.351205	0.814057	-0.0869554		1.7623	0.334661	-0.262897		0.928417	0.564933	-0.171004		0.757187	0.664275	0.116053	+	2.38719	0.0176364	1.27334		0.762816	0.386245	0.345076		1.06166	0.492712	-0.203008		2.97274	0.17268	-0.378949		1.8273	0.41053	-0.287057		0.757187	0.662397
107-1	first hit	BdiBd21-3.1G0028500		1.3541	0.0577425	0.70372		1.63499	0.0590929	0.847984		0.668097	0.318823	0.476693		1.02935	0.139488	-0.618651		0.312248	0.50337	0.304818		0.321879	0.572223	-0.187869	+	2.94492	0.0575349	0.891589	+	3.43991	0.039907	1.03585		1.30225	0.158055	0.664562		1.13082	0.205276	-0.430782		0.669411	0.34738	0.492688		0.321879	0.568856
107-2	second hit	BdiBd21-3.1G0705200		1.3541	0.0577425	0.70372		1.63499	0.0590929	0.847984		0.668097	0.318823	0.476693		1.02935	0.139488	-0.618651		0.312248	0.50337	0.304818		0.321879	0.572223	-0.187869	+	2.94492	0.0575349	0.891589	+	3.43991	0.039907	1.03585		1.30225	0.158055	0.664562		1.13082	0.205276	-0.430782		0.669411	0.34738	0.492688		0.321879	0.568856
108		BdiBd21-3.3G0140100		NaN	1	0		NaN	1	0		0.492864	0.230665	1.05186	+	2.86294	0.00738462	3.10181	+	3.39026	0	3.59825		0.151454	0.648126	0.222902		NaN	1	0		NaN	1	0		0.348744	0.322084	0.828961	+	2.31367	0.0413333	2.8789	+	2.71606	0.00657143	3.37535		NaN	1
109		BdiBd21-3.1G1020400	+	3.60909	0.0141519	0.989161		2.40257	0.104329	0.481253		0.739453	0.558244	0.209835		0.323744	0.902318	-0.0360349		0.468555	0.817892	-0.0742022		0.189677	0.907438	0.0374063	+	3.11695	0.0482388	0.951754		1.89359	0.222903	0.443846		0.520783	0.586016	0.172429		0.389956	0.796196	-0.0734412		0.518959	0.739713	-0.111609		0.189677	0.905699
110		BdiBd21-3.1G0630700		1.04231	0.048134	0.933383		1.27254	0.0598514	1.0123		1.27588	0.118621	0.94156		0.444776	0.20499	0.844007		0.770791	0.204854	0.703677		0.275644	0.387834	-0.433356	+	1.10673	0.0729859	1.36674		1.24035	0.0802609	1.44565	+	1.22052	0.0717172	1.37492		0.633768	0.093606	1.27736		0.914465	0.129676	1.13703		0.275644	0.383227
111		BdiBd21-3.4G0276500	+	1.37513	0.0125255	2.34765	+	1.28889	0.01888	2.65452		1.3634	0.0536949	1.85987		1.46183	0.0457638	1.31736		1.48343	0.0632	1.33562		1.68694	0.0279596	1.54448		0.516156	0.254143	0.803172		0.564251	0.197567	1.11004		0.25773	0.516311	0.315395		1.38435	0.395235	-0.227115		1.38472	0.535002	-0.208863	-	1.68694	0.0235862
112		BdiBd21-3.4G0354200	+	1.96714	0.0127568	3.00632		NaN	1	0	+	2.37914	0	3.82043	+	2.04488	0.00436364	3.09326		0.73097	0.121886	1.91184		NaN	1	0		0.670762	0.0909652	2.31213		NaN	1	0	+	0.93926	0.0736727	3.12624		0.70253	0.064523	2.39907		0.26189	0.400849	1.21765		NaN	1
113		BdiBd21-3.3G0111000	+	2.50627	0.0146857	1.60264	+	2.58958	0.0247213	1.10093		2.55995	0.0646377	1.02204		2.1466	0.0708624	0.715437		1.80134	0.12587	0.764158		2.21308	0.060915	0.728256		1.81036	0.0802614	0.874388		1.6749	0.291317	0.372674		1.57213	0.362272	0.293785		0.0798635	0.97026	-0.0128187		0.0920572	0.925217	0.035902		2.21308	0.0541595
114-1	first hit	BdiBd21-3.3G0643200	+	2.71879	0.0123404	1.81531	+	2.28766	0.0148837	1.42368		1.43567	0.108209	0.908812		1.37001	0.0626171	1.00675		1.61152	0.0956535	0.969948		1.929	0.0315128	1.10007		2.53464	0.0853793	0.715238		1.22253	0.360196	0.323613		0.428992	0.568989	-0.191256		0.132238	0.802379	-0.0933158		0.335486	0.735143	-0.130119	-	1.929	0.0320276
114-2	second hit	BdiBd21-3.5G0189100	+	2.71879	0.0123404	1.81531	+	2.28766	0.0148837	1.42368		1.43567	0.108209	0.908812		1.37001	0.0626171	1.00675		1.61152	0.0956535	0.969948		1.929	0.0315128	1.10007		2.53464	0.0853793	0.715238		1.22253	0.360196	0.323613		0.428992	0.568989	-0.191256		0.132238	0.802379	-0.0933158		0.335486	0.735143	-0.130119	-	1.929	0.0320276
115		BdiBd21-3.1G0218400	+	2.47479	0.0139085	1.18416		2.68071	0.0411185	0.852592		1.41303	0.316443	0.365185		0.740299	0.615927	0.140731		1.1984	0.358911	0.312467		2.01225	0.158667	0.404068		1.89075	0.0886486	0.780088		1.84271	0.222036	0.448524		0.131833	0.900823	-0.0388832		1.70637	0.333206	-0.263337		0.34169	0.793951	-0.0916011		2.01225	0.154398
116		BdiBd21-3.2G0669400	+	2.10563	0.0144865	1.57293		2.82701	0.0332941	0.911989		2.11487	0.0672329	1.10491		2.10184	0.0547602	0.9124		2.63319	0.126547	0.641315		2.45535	0.0380683	0.867526		0.954718	0.179835	0.705408		0.0885213	0.907409	0.0444628		0.384286	0.524119	0.237385		0.0684745	0.908788	0.0448736		0.622358	0.554578	-0.226212		2.45535	0.038617
117		BdiBd21-3.3G0361600	+	2.10149	0.0126614	1.49196		3.40048	0.0254803	0.945883		1.94707	0.0991195	0.831763		2.65147	0.155443	0.420558		0.437323	0.720947	0.114369		3.14946	0.0359158	0.803846		1.04534	0.171756	0.688115		0.599577	0.651242	0.142036		0.0486019	0.940102	0.0279166		1.95086	0.194987	-0.383289		2.24368	0.13004	-0.689477		3.14946	0.0376914
118		BdiBd21-3.2G0064000	+	2.44453	0.0130732	1.34909		1.4137	0.100731	0.592532		1.43271	0.178466	0.581917		0.877012	0.38061	0.26504		0.97528	0.335969	0.360254		1.41027	0.0796349	0.716446		1.06931	0.188829	0.63264		0.182404	0.762518	-0.123913		0.204483	0.715091	-0.134529		0.958048	0.211392	-0.451406		0.665873	0.426602	-0.356192		1.41027	0.0793511
119		BdiBd21-3.2G0022500	+	3.13176	0.01536	1.35172		2.4279	0.0325876	0.967594		1.17251	0.244504	0.483549		0.438569	0.528053	0.211253		1.16936	0.302819	0.382428		2.13178	0.0598857	0.732212		2.84901	0.100233	0.619506		1.07336	0.465949	0.235382		0.757686	0.453527	-0.248663		1.45042	0.139388	-0.520959		1.69088	0.347534	-0.349784		2.13178	0.0536716
120-1	first hit	BdiBd21-3.3G0547100	+	3.7603	0.0128387	1.31675		2.26527	0.0404305	0.897427		1.6742	0.135564	0.700355		0.414024	0.728312	0.103931		2.49181	0.14838	0.581349		2.96899	0.0500919	0.719591		3.23235	0.101568	0.597162		0.541346	0.591807	0.177835		0.0374546	0.953815	-0.0192362		2.93274	0.070382	-0.61566		1.26518	0.656741	-0.138242		2.96899	0.0450337
120-2	second hit	BdiBd21-3.3G0547200	+	3.7603	0.0128387	1.31675		2.26527	0.0404305	0.897427		1.6742	0.135564	0.700355		0.414024	0.728312	0.103931		2.49181	0.14838	0.581349		2.96899	0.0500919	0.719591		3.23235	0.101568	0.597162		0.541346	0.591807	0.177835		0.0374546	0.953815	-0.0192362		2.93274	0.070382	-0.61566		1.26518	0.656741	-0.138242		2.96899	0.0450337
121		BdiBd21-3.2G0049400	+	2.25876	0.0154074	1.64231	+	2.65841	0.0110508	1.51116		1.48175	0.164128	0.633828		0.933899	0.232337	0.426658		0.774946	0.269908	0.496541		1.70228	0.0617571	0.776819		1.65719	0.0853179	0.865491		2.56103	0.107568	0.734344		0.939214	0.609905	-0.142991		1.51578	0.246861	-0.350161		0.537413	0.513273	-0.280278		1.70228	0.0569022
122		BdiBd21-3.1G0466300	+	1.73339	0.0140629	1.52284	+	2.01036	0.0176449	1.43258		1.00821	0.232608	0.552369		0.642932	0.260562	0.459503		0.795319	0.265966	0.495897		1.23507	0.0726827	0.830599		0.8548	0.194033	0.692242		0.999744	0.21538	0.601983		0.548461	0.451732	-0.278229		0.552747	0.330457	-0.371096		0.57462	0.454358	-0.334702		1.23507	0.0688696
123		BdiBd21-3.5G0237900		0.860781	0.184076	0.478106		2.57605	0.0372642	0.900256	+	2.92608	0.0356364	1.13387		2.02336	0.0291228	1.42509		1.74481	0.181266	0.542385		0.654764	0.382609	0.2651		0.315026	0.61748	0.213006		1.71456	0.154303	0.635156		2.16336	0.0782385	0.868771		1.65066	0.0496855	1.15999		0.741548	0.485954	0.277285		0.654764	0.378351
124		BdiBd21-3.1G0380300		0.448571	0.384748	0.334285		2.05052	0.055725	0.80425		2.12296	0.088449	0.968619		1.7238	0.0462479	1.16305		0.88957	0.335495	0.371695		0.0985056	0.890591	0.0521126		0.379577	0.53162	0.282173		2.1047	0.11044	0.752138	+	2.15438	0.0718723	0.916506		1.70033	0.0506341	1.11094		0.819279	0.434379	0.319582		0.0985056	0.888465
125		BdiBd21-3.1G0011900		0.661597	0.338881	0.323783		1.42638	0.079218	0.702306		1.95282	0.0930511	0.881921		1.10604	0.158127	0.545264		0.276865	0.735454	0.119377		0.325641	0.67709	-0.130334		1.26646	0.254602	0.454116		2.02491	0.0940606	0.83264	+	2.77148	0.0656667	1.01225		1.69077	0.0790706	0.675598		1.22603	0.482394	0.24971		0.325641	0.675269
126		BdiBd21-3.3G0469700		NaN	1	0	+	2.82183	0.0328	2.59509	+	2.59239	0.0189333	2.4969		0.655891	0.098234	1.30427	+	2.48385	0.0114545	2.28545		NaN	1	0		NaN	1	0		1.07463	0.0769167	1.71753		0.988547	0.0887586	1.61934		0.140662	0.571881	0.426713		0.856154	0.124166	1.40788		NaN	1
127		BdiBd21-3.1G0784900		1.30744	0.180485	0.412447		1.49007	0.13534	0.489068		2.05119	0.191534	0.491661	+	1.80698	0.0220909	1.72239		0.482229	0.39183	0.384995		1.0358	0.213797	-0.399947		1.82047	0.0881136	0.812394		1.92997	0.0896068	0.889015	+	2.21021	0.07224	0.891608	+	2.04751	0.0323636	2.12234		0.989825	0.162694	0.784941		1.0358	0.209841
128		BdiBd21-3.1G0324200		0.269898	0.383283	0.522553		0.296933	0.335844	0.613714		0.0502946	0.929969	-0.0474847	+	1.99174	0.017619	1.66757		0.359277	0.343509	0.665948		0.413311	0.4375	-0.265518		0.453747	0.280936	0.788071		0.467559	0.262029	0.879232		0.357532	0.554416	0.218033	+	2.50735	0.0355556	1.93309		0.553262	0.244305	0.931466		0.413311	0.433266
129		BdiBd21-3.1G0899800		0.216815	0.740932	0.119787		1.11266	0.152528	0.50119		1.56063	0.15341	0.657454		1.65706	0.0881404	0.682755		0.107029	0.886294	0.0565796		0.414589	0.546802	-0.187117		0.923561	0.413442	0.306904		1.98551	0.130765	0.688306	+	2.60799	0.072087	0.84457		2.78995	0.0503185	0.869871		0.953193	0.502734	0.243696		0.414589	0.543419
130		BdiBd21-3.1G0153800		1.23495	0.232278	0.363241		1.59599	0.107774	0.53498		2.17604	0.131437	0.642452		0.536076	0.48454	0.226948		0.517611	0.634652	0.155425		0.625842	0.523125	-0.179619		2.73331	0.129511	0.542861		2.68941	0.108503	0.714599	+	4.34549	0.0729825	0.822071		1.30597	0.208037	0.406568		2.25882	0.339911	0.335044		0.625842	0.518896
131		BdiBd21-3.2G0225300		0.556007	0.523968	0.202989		0.873961	0.312592	0.322986		1.65158	0.157778	0.61985		0.766783	0.338425	0.315586		0.489759	0.593002	0.180105		0.523742	0.492591	-0.205916		1.85569	0.250247	0.408905		2.01179	0.18086	0.528902	+	2.73543	0.0726452	0.825766		1.70198	0.129193	0.521502		1.81264	0.309256	0.386021		0.523742	0.487872
132		BdiBd21-3.3G0692100		1.40448	0.0439232	0.815355	+	2.89758	0.0136	1.23046		1.31784	0.109438	0.961236		2.44712	0.0709486	0.677241		0.736856	0.254421	0.572439		0.566968	0.543631	0.174356		1.06494	0.190435	0.640998	+	2.4382	0.06925	1.05611		1.0521	0.15098	0.78688		1.66124	0.137037	0.502885		0.471757	0.44219	0.398082		0.566968	0.540005
133-1	first hit	BdiBd21-3.1G0033500		2.20333	0.0209474	1.02541	+	4.07403	0.0100741	1.24046		1.34829	0.125569	0.850172		1.32679	0.278772	0.328625		1.27957	0.292317	0.382448		1.50545	0.192553	0.384786		1.45926	0.149252	0.640624		3.04575	0.0777778	0.855671		0.706379	0.309709	0.465386		0.16216	0.862534	-0.0561606		0.00503285	0.995104	-0.00233777		1.50545	0.189274
133-2	second hit	BdiBd21-3.1G0385800		2.20333	0.0209474	1.02541	+	4.07403	0.0100741	1.24046		1.34829	0.125569	0.850172		1.32679	0.278772	0.328625		1.27957	0.292317	0.382448		1.50545	0.192553	0.384786		1.45926	0.149252	0.640624		3.04575	0.0777778	0.855671		0.706379	0.309709	0.465386		0.16216	0.862534	-0.0561606		0.00503285	0.995104	-0.00233777		1.50545	0.189274
133-3	second hit	BdiBd21-3.1G0385900		2.20333	0.0209474	1.02541	+	4.07403	0.0100741	1.24046		1.34829	0.125569	0.850172		1.32679	0.278772	0.328625		1.27957	0.292317	0.382448		1.50545	0.192553	0.384786		1.45926	0.149252	0.640624		3.04575	0.0777778	0.855671		0.706379	0.309709	0.465386		0.16216	0.862534	-0.0561606		0.00503285	0.995104	-0.00233777		1.50545	0.189274
133-4	second hit	BdiBd21-3.1G0707000		2.20333	0.0209474	1.02541	+	4.07403	0.0100741	1.24046		1.34829	0.125569	0.850172		1.32679	0.278772	0.328625		1.27957	0.292317	0.382448		1.50545	0.192553	0.384786		1.45926	0.149252	0.640624		3.04575	0.0777778	0.855671		0.706379	0.309709	0.465386		0.16216	0.862534	-0.0561606		0.00503285	0.995104	-0.00233777		1.50545	0.189274
134		BdiBd21-3.1G0726900		2.96857	0.019267	0.959475	+	3.47588	0.0181538	1.09618		2.49567	0.0912908	0.785197		0.769613	0.506485	0.193525		1.0499	0.312627	0.381245		1.84837	0.127579	0.463245		2.30197	0.174943	0.49623		3.22041	0.119714	0.632933		1.46774	0.333339	0.321952		1.37696	0.338432	-0.26972		0.204107	0.824622	-0.0819995		1.84837	0.126097
135		BdiBd21-3.1G0117200		1.88937	0.0263158	0.966737	+	3.22448	0.017981	1.0827		1.58119	0.173106	0.588367		2.10424	0.179856	0.399681	+	4.65262	0	2.27443		1.15199	0.101554	0.642872		0.416359	0.487756	0.323865		0.761606	0.319562	0.439828		0.0640276	0.894971	-0.054505		0.404125	0.485928	-0.243191	+	2.47179	0.0344516	1.63156		1.15199	0.10094
136		BdiBd21-3.1G0755900		1.94905	0.0204979	1.09355	+	3.27322	0.0173636	1.13462		2.24924	0.128127	0.67679		2.8904	0.102877	0.518993		1.14131	0.430691	0.243254		2.44425	0.109758	0.467444		1.21073	0.174074	0.626101		2.49019	0.115978	0.667174		0.810357	0.496818	0.209345		0.413008	0.855472	0.0515493		1.1293	0.519582	-0.22419		2.44425	0.109725
137		BdiBd21-3.1G0064000		0.426178	0.171352	0.930552		0.411903	0.194423	0.902944		0.247989	0.469671	0.583636		0.171917	0.493385	-0.563992		NaN	1	0		NaN	1	0	+	1.48109	0.0227755	1.91082	+	1.46489	0.0413061	1.88321	+	1.23177	0.0714054	1.5639		0.153369	0.55302	0.416277		NaN	1	0		0.376347	0.193483
138		BdiBd21-3.2G0686000		NaN	1	0	+	2.13712	0.011873	1.71356	+	2.20825	0.0314074	1.78433	+	1.66454	0.0111351	2.35835	+	2.80294	0.00652632	2.57924		NaN	1	0		NaN	1	0		0.0400725	0.910252	0.0696557		0.0843077	0.790213	0.140418		0.371131	0.262268	0.714443		0.726408	0.180542	0.935333		NaN	1
139		BdiBd21-3.1G0694600		0.377576	0.272501	-0.606958		0.447333	0.245044	-0.595587		1.07904	0.0981163	1.24382		1.03971	0.0557078	1.45553		0.401083	0.375423	0.480902		0.354943	0.244918	-0.727706		0.0490708	0.87798	0.120748		0.0598584	0.847786	0.132119	+	1.24721	0.0668571	1.97153	+	1.23482	0.0362718	2.18323		0.776264	0.141769	1.20861		0.354943	0.240482
140		BdiBd21-3.2G0161200		4.30076	0.0253631	0.724731	+	5.3644	0.00968889	1.22018		3.26912	0.095974	0.695185	+	3.24254	0.00457143	1.85875		1.50114	0.460959	0.213913		1.37343	0.272215	0.303293		1.83395	0.241362	0.421438	+	3.08677	0.0738286	0.916889		1.54451	0.278979	0.391891	+	2.75664	0.0341176	1.55546		0.317349	0.79815	-0.0893803		1.37343	0.268124
141		BdiBd21-3.4G0115700		1.34506	0.29582	-0.296679		0.508888	0.471299	0.247324		2.03485	0.0966013	0.825733		0.108598	0.828656	-0.0847689		0.883919	0.426034	-0.262449		0.855446	0.18622	-0.483754		0.269333	0.658959	0.187076		1.02592	0.177456	0.731078	+	1.8623	0.0664348	1.30949		0.448973	0.342546	0.398986		0.308099	0.624967	0.221305		0.855446	0.183137
142		BdiBd21-3.5G0074300		NaN	1	0		1.33468	0.0437357	1.26464		0.499426	0.270866	0.77792	+	2.93086	0.0185	1.2833		0.000129534	0.999917	-0.000377019		0.536383	0.218227	0.553047		NaN	1	0		0.502574	0.282508	0.711592		0.100152	0.725894	0.224874		0.728441	0.144676	0.730254		0.205204	0.539338	-0.553424		0.536383	0.214539
143		BdiBd21-3.1G0580300		0.619799	0.528669	0.195172		0.896237	0.356622	0.284906		1.55137	0.144269	0.699608		0.445558	0.529395	0.208586		0.18736	0.778545	-0.11065		0.537245	0.377187	-0.29059		1.16901	0.242597	0.485762		1.3437	0.196337	0.575495	+	1.79223	0.0747692	0.990198		0.96551	0.185618	0.499176		0.274769	0.679151	0.17994		0.537245	0.372789
144		BdiBd21-3.5G0345800		0.257631	0.75934	0.101833		0.929297	0.230574	0.403351		1.13851	0.182876	0.635241		1.37722	0.149511	0.519967		0.522798	0.474865	0.260092		0.722342	0.0839555	-1.17062		0.784761	0.113183	1.27246		0.971617	0.0924262	1.57398	+	1.09281	0.0721067	1.80586		1.056	0.0531111	1.69059		0.872397	0.120206	1.43072		0.722342	0.0838231
145		BdiBd21-3.2G0639700		2.05381	0.0214179	-0.993387		1.12466	0.0978137	-0.682247		0.549917	0.452727	-0.328426		2.06256	0.172291	0.415825		0.650544	0.249111	-0.655442		3.49582	0.0363655	-0.775478		0.472917	0.571147	-0.217909		0.121956	0.82487	0.0932306		0.801984	0.306026	0.447052	+	4.32017	0.0376	1.1913		0.0949719	0.823887	0.120036		3.49582	0.0383556
146		BdiBd21-3.1G0369100	+	2.85482	0.0118367	1.734	+	2.90831	0.013625	1.799		2.39122	0.0663243	1.02848	+	2.72898	0.0221667	1.22182		2.33727	0.0645714	0.969131		1.6266	0.0371619	1.08368		1.03119	0.190155	0.650326		1.13319	0.169188	0.715328		0.073455	0.889488	-0.0551917		0.205737	0.699317	0.138147		0.165476	0.793473	-0.114546		1.6266	0.0376166
147-1	first hit	BdiBd21-3.1G0270900		0.296385	0.420995	0.391318		0.902158	0.087731	0.850975		0.698434	0.233434	0.685355	+	2.09017	0.0142069	2.13041		0.637898	0.255181	0.617755		1.22868	0.0475504	1.22074		1.09134	0.122	-0.829422		0.928339	0.348102	-0.369765		1.24023	0.212628	-0.535385		2.17316	0.0532088	0.909665		1.55647	0.165886	-0.602985		1.22868	0.0438494
147-2	second hit	BdiBd21-3.1G0964200		0.296385	0.420995	0.391318		0.902158	0.087731	0.850975		0.698434	0.233434	0.685355	+	2.09017	0.0142069	2.13041		0.637898	0.255181	0.617755		1.22868	0.0475504	1.22074		1.09134	0.122	-0.829422		0.928339	0.348102	-0.369765		1.24023	0.212628	-0.535385		2.17316	0.0532088	0.909665		1.55647	0.165886	-0.602985		1.22868	0.0438494
147-3	second hit	BdiBd21-3.2G0522500		0.296385	0.420995	0.391318		0.902158	0.087731	0.850975		0.698434	0.233434	0.685355	+	2.09017	0.0142069	2.13041		0.637898	0.255181	0.617755		1.22868	0.0475504	1.22074		1.09134	0.122	-0.829422		0.928339	0.348102	-0.369765		1.24023	0.212628	-0.535385		2.17316	0.0532088	0.909665		1.55647	0.165886	-0.602985		1.22868	0.0438494
148		BdiBd21-3.4G0012700		1.31307	0.0156069	1.95741	+	2.11362	0.0141333	1.6011		0.501663	0.469332	0.319362		0.207565	0.690928	0.148741		0.444863	0.493906	0.261108		0.891363	0.136325	0.603345		0.925971	0.0885435	1.35407		1.58431	0.0898983	0.997753		0.523426	0.452338	-0.283983		0.892893	0.217935	-0.454604		0.758063	0.42531	-0.342237		0.891363	0.134314
149		BdiBd21-3.2G0567200		1.13045	0.21552	0.390938		1.10076	0.108048	0.629492		0.830154	0.212218	0.676992		0.980529	0.195243	0.479098		0.482186	0.37577	0.412721		NaN	1	0	+	2.64364	0.0110526	1.26601	+	2.22914	0.0332632	1.50456	+	1.79579	0.0500571	1.55206	+	2.29028	0.0379412	1.35417	+	1.55557	0.0741818	1.28779		2.12181	0.0411454
150-1	first hit	BdiBd21-3.1G0692500		0.272585	0.509992	-0.297276		0.824396	0.26627	-0.376245		0.128349	0.846059	-0.0931276		0.512191	0.15877	1.02424	+	3.12817	0.0130588	1.41204		0.571063	0.503788	-0.193556		0.0891457	0.841787	-0.10372		0.50775	0.589841	-0.182688		0.167844	0.778388	0.100429		0.634577	0.10161	1.2178	+	5.05054	0.022	1.6056		0.571063	0.499278
150-2	second hit	BdiBd21-3.3G0006900		0.272585	0.509992	-0.297276		0.824396	0.26627	-0.376245		0.128349	0.846059	-0.0931276		0.512191	0.15877	1.02424	+	3.12817	0.0130588	1.41204		0.571063	0.503788	-0.193556		0.0891457	0.841787	-0.10372		0.50775	0.589841	-0.182688		0.167844	0.778388	0.100429		0.634577	0.10161	1.2178	+	5.05054	0.022	1.6056		0.571063	0.499278
151		BdiBd21-3.2G0122200		0.875587	0.206216	0.441665		1.64933	0.141367	0.460686		2.83718	0.0849346	0.829605	+	2.45634	0.020093	1.38584		0.29057	0.57777	0.233888		0.386131	0.542647	0.196398		0.317022	0.58458	0.245267		0.460658	0.504755	0.264287		1.25096	0.165693	0.633207		1.73668	0.0508358	1.18945		0.0325393	0.949628	0.0374896		0.386131	0.538797
152		BdiBd21-3.1G1014500		1.09076	0.119601	0.551154		2.12085	0.0508014	0.837119		0.55269	0.483653	0.282852		0.25376	0.650191	0.164623		0.269723	0.669103	0.162224		0.0228519	0.98192	0.0115382		1.46621	0.192522	0.539616	+	4.96592	0.0675821	0.825581		0.808709	0.422949	0.271313		0.317113	0.642166	0.153085		0.358355	0.69885	0.150686		0.0228519	0.981639
153		BdiBd21-3.1G0501800		0.0286003	0.939725	0.0400639		0.0201187	0.970045	0.0182832		0.167145	0.840899	0.0889111		2.2588	0.0444746	0.987008		0.219756	0.6375	0.213781		0.346962	0.553989	-0.193737		0.19028	0.658331	0.233801		0.282757	0.607088	0.21202		0.638328	0.432398	0.282648	+	2.55228	0.0380706	1.18074		0.465521	0.437528	0.407518		0.346962	0.550836
154		BdiBd21-3.1G0029400		0.729954	0.486761	0.208564		0.256881	0.754914	0.110524		0.807748	0.360663	0.374228		2.55681	0.0404151	0.973234		0.260891	0.610032	0.218728		0.809081	0.351671	-0.27371		1.45362	0.225075	0.482274		0.949044	0.328979	0.384234		1.32332	0.157614	0.647937	+	2.7455	0.0412	1.24694		0.64707	0.354638	0.492437		0.809081	0.347523
155		BdiBd21-3.1G0522100		3.14493	0.0183404	-0.946708		1.4715	0.203616	-0.378793		0.229285	0.762488	-0.125909		0.867051	0.135281	0.709195		0.492501	0.496778	-0.246783		1.65738	0.0593116	-0.840691		0.176719	0.799708	-0.106017		0.911768	0.288255	0.461898		1.13339	0.157273	0.714782	+	1.63864	0.036625	1.54989		0.928352	0.243686	0.593908		1.65738	0.0529193
156		BdiBd21-3.2G0333900		1.31396	0.0202056	-1.62799		0.643236	0.0806954	-1.4174		0.406498	0.362936	-0.56986		0.080135	0.730862	-0.327894		0.425945	0.259038	0.919059		0.919117	0.0618277	-1.24826		0.641688	0.396443	-0.379731		0.0694673	0.815815	-0.16914		1.07318	0.169505	0.678399		0.27364	0.302293	0.920366	+	1.32769	0.0392558	2.16732		0.919117	0.0569231
157		BdiBd21-3.3G0160300		0.928773	0.228086	-0.405202		1.44046	0.0867875	-0.648094		1.11677	0.188589	-0.62698		0.30925	0.544493	0.230323		1.71919	0.148552	0.672682		0.897831	0.155395	-0.544621		0.213242	0.74156	0.139419		0.149403	0.798771	-0.103474		0.0969139	0.832939	-0.0823599		1.07343	0.0917165	0.774943	+	2.1951	0.0450667	1.2173		0.897831	0.151543
158		BdiBd21-3.1G0272400		1.52027	0.282007	-0.300039		0.633571	0.589052	-0.164396		0.570412	0.579265	-0.210019		2.71302	0.0683797	0.685783		0.494663	0.712842	-0.114732		2.07221	0.136312	-0.436646		2.30644	0.636166	0.136607		1.6147	0.394758	0.27225		0.753724	0.48028	0.226627	+	5.22125	0.0349767	1.12243		2.51841	0.35181	0.321914		2.07221	0.134284
159		BdiBd21-3.4G0385600		0.0268368	0.973266	0.0111249		0.131502	0.896352	-0.0449518		0.992014	0.332486	0.375807		1.71432	0.0895983	0.669896		0.312136	0.713176	-0.126975		1.88018	0.145679	-0.430306		1.95774	0.225469	0.441431		2.09319	0.265276	0.385354		2.25666	0.0940952	0.806113	+	2.76625	0.0384719	1.1002		1.06247	0.427306	0.303331		1.88018	0.141981
160		BdiBd21-3.1G0272500		0.505569	0.568027	-0.183054		1.20839	0.351852	-0.267973		0.897217	0.440146	-0.287645		3.5789	0.0753173	0.58541		2.58661	0.148671	-0.558859		2.2995	0.122554	-0.446369		0.691216	0.486149	0.263315		0.639318	0.585332	0.178396		0.407297	0.624423	0.158724	+	3.56763	0.0406234	1.03178		0.441541	0.746034	-0.11249		2.2995	0.121394
161		BdiBd21-3.1G1005600		0.122796	0.840022	0.0806224		1.96245	0.0810619	0.595134		1.53719	0.204521	0.515752		1.75014	0.0553757	1.00462		0.1716	0.770264	0.121684		1.47716	0.131702	-0.48803		0.982679	0.224683	0.568652	+	2.38692	0.0654194	1.08316	+	2.13191	0.0715493	1.00378	+	2.18114	0.0414737	1.49265		0.962652	0.235533	0.609715		1.47716	0.129901
[truncated: 65 more columns]

## Sheet: Orthologs
Description: Orthologs of candidates in other plant species identified with OrthoFinder
candidate	Gene identifier	Old gene identifier	Orthogroup	B. distachyon	T. aestivum	Z. mays	O. sativa	A. thaliana	S. lycopersium	S. tuberosum	S. moellendorffii
1	BdiBd21-3.1G0523400	Bradi1g38650	OG0008526	Bradi1g38650.1.p, Bradi3g09670.1.p	Traes_7DL_1717A9083.1	Zm00001d016095_P001, Zm00001d046096_P001, Zm00001d053391_P001	LOC_Os02g15760.1, LOC_Os06g33450.2	AT5G53210.1	Solyc03g007410.3.1	PGSC0003DMP400016023
2	BdiBd21-3.3G0131200	Bradi3g09670	OG0008526	Bradi1g38650.1.p, Bradi3g09670.1.p	Traes_7DL_1717A9083.1	Zm00001d016095_P001, Zm00001d046096_P001, Zm00001d053391_P001	LOC_Os02g15760.1, LOC_Os06g33450.2	AT5G53210.1	Solyc03g007410.3.1	PGSC0003DMP400016023
3	BdiBd21-3.1G0240400	Bradi1g18400	OG0013579	Bradi1g18400.1.p	Traes_2AS_85D06167E.1, Traes_2BS_EE97B0B15.1	Zm00001d009778_P001	LOC_Os05g51820.1	AT3G06120.1	Solyc01g080050.3.1
4-1	BdiBd21-3.2G0300000	Bradi2g22810	OG0004346	Bradi2g22810.1.p	Traes_1AL_05D852847.2, Traes_1DL_EA273E434.2, Traes_6AL_775D5A865.1	Zm00001d009715_P001	LOC_Os05g50900.1	AT3G24140.1	Solyc05g053660.2.1, Solyc09g091760.2.1, Solyc12g087855.1.1	PGSC0003DMP400027642, PGSC0003DMP400028197, PGSC0003DMP400051624	131087, 430716, 91359
4-2	BdiBd21-3.3G0508600	Bradi3g38510	OG0002736	Bradi1g71990.2.p, Bradi3g38510.1.p, Bradi4g32650.1.p	Traes_4AL_EE88645E2.1, Traes_4BL_A48C29364.1, Traes_4DL_A76BE77E4.1, Traes_5BL_DA72CE20D.2	Zm00001d005939_P001, Zm00001d020790_P001, Zm00001d027987_P001, Zm00001d048229_P001	LOC_Os03g08930.1, LOC_Os08g37730.1, LOC_Os09g29360.1, LOC_Os10g23050.1	AT1G22490.1, AT1G72210.1	Solyc04g074810.3.1, Solyc11g010340.2.1	PGSC0003DMP400003807
5	BdiBd21-3.4G0254800	Bradi4g17460	OG0001845	Bradi2g59497.2.p, Bradi4g17460.1.p	Traes_3AL_DA1B335B6.1, Traes_3B_541B06BCF.1, Traes_3DL_60A9803F8.1, Traes_4DS_7B0E8D459.2, Traes_7AL_ACAC47D88.1, Traes_7BL_BF5300D88.1, Traes_7DL_2A7EF919F.1	Zm00001d007382_P001, Zm00001d042263_P001, Zm00001d049294_P001	LOC_Os01g70310.2, LOC_Os11g32100.1	AT1G12860.1, AT3G26744.1	Solyc03g118310.3.1, Solyc06g068870.3.1	PGSC0003DMP400025090, PGSC0003DMP400050145	75047, 77288, 91237, 94010
6	BdiBd21-3.4G0254800	Bradi4g17460	OG0001845	Bradi2g59497.2.p, Bradi4g17460.1.p	Traes_3AL_DA1B335B6.1, Traes_3B_541B06BCF.1, Traes_3DL_60A9803F8.1, Traes_4DS_7B0E8D459.2, Traes_7AL_ACAC47D88.1, Traes_7BL_BF5300D88.1, Traes_7DL_2A7EF919F.1	Zm00001d007382_P001, Zm00001d042263_P001, Zm00001d049294_P001	LOC_Os01g70310.2, LOC_Os11g32100.1	AT1G12860.1, AT3G26744.1	Solyc03g118310.3.1, Solyc06g068870.3.1	PGSC0003DMP400025090, PGSC0003DMP400050145	75047, 77288, 91237, 94010
7	BdiBd21-3.2G0762000	Bradi2g59497	OG0001845	Bradi2g59497.2.p, Bradi4g17460.1.p	Traes_3AL_DA1B335B6.1, Traes_3B_541B06BCF.1, Traes_3DL_60A9803F8.1, Traes_4DS_7B0E8D459.2, Traes_7AL_ACAC47D88.1, Traes_7BL_BF5300D88.1, Traes_7DL_2A7EF919F.1	Zm00001d007382_P001, Zm00001d042263_P001, Zm00001d049294_P001	LOC_Os01g70310.2, LOC_Os11g32100.1	AT1G12860.1, AT3G26744.1	Solyc03g118310.3.1, Solyc06g068870.3.1	PGSC0003DMP400025090, PGSC0003DMP400050145	75047, 77288, 91237, 94010
8	BdiBd21-3.1G1027100	Bradi1g77070	OG0013428	Bradi1g77070.1.p	Traes_4DL_5FF82B159.1, Traes_4DL_EB6D912CB.1	Zm00001d027419_P001, Zm00001d048478_P001	LOC_Os03g03000.1	AT4G01460.1
9	BdiBd21-3.3G0691200	Bradi3g52150	OG0007286	Bradi3g52150.1.p, Bradi5g19950.1.p	Traes_6DL_882BC1812.1	Zm00001d002492_P001, Zm00001d017677_P001, Zm00001d026046_P001, Zm00001d051509_P001	LOC_Os02g46560.1, LOC_Os04g50090.1	AT5G46690.1	Solyc08g076820.3.1	PGSC0003DMP400030631
10	BdiBd21-3.5G0261000	Bradi5g19950	OG0007286	Bradi3g52150.1.p, Bradi5g19950.1.p	Traes_6DL_882BC1812.1	Zm00001d002492_P001, Zm00001d017677_P001, Zm00001d026046_P001, Zm00001d051509_P001	LOC_Os02g46560.1, LOC_Os04g50090.1	AT5G46690.1	Solyc08g076820.3.1	PGSC0003DMP400030631
11-1	BdiBd21-3.2G0105800	Bradi2g08080	OG0001978	Bradi2g08080.1.p, Bradi2g47730.1.p	Traes_3AS_337600412.3, Traes_3B_465485976.1, Traes_3B_4E29C353B.1, Traes_3B_5DC4D39A6.2, Traes_3B_AE68805D8.1, Traes_3DS_247FA5037.1, Traes_4AS_D95D10893.1, Traes_4BL_FD0D3B74A.2, Traes_4DL_DA70DBAFC.1	Zm00001d007536_P001, Zm00001d009013_P001, Zm00001d039271_P001, Zm00001d043706_P001	LOC_Os01g13460.1, LOC_Os01g50940.1	AT1G01260.1, AT2G46510.1	Solyc01g096050.3.1, Solyc05g050560.1.1	PGSC0003DMP400000489, PGSC0003DMP400012418
11-2	BdiBd21-3.2G0610700	Bradi2g47730	OG0001978	Bradi2g08080.1.p, Bradi2g47730.1.p	Traes_3AS_337600412.3, Traes_3B_465485976.1, Traes_3B_4E29C353B.1, Traes_3B_5DC4D39A6.2, Traes_3B_AE68805D8.1, Traes_3DS_247FA5037.1, Traes_4AS_D95D10893.1, Traes_4BL_FD0D3B74A.2, Traes_4DL_DA70DBAFC.1	Zm00001d007536_P001, Zm00001d009013_P001, Zm00001d039271_P001, Zm00001d043706_P001	LOC_Os01g13460.1, LOC_Os01g50940.1	AT1G01260.1, AT2G46510.1	Solyc01g096050.3.1, Solyc05g050560.1.1	PGSC0003DMP400000489, PGSC0003DMP400012418
11-3	BdiBd21-3.3G0448400	Bradi3g34200	OG0004132	Bradi3g34200.1.p	Traes_1BL_F0A02AA02.1	Zm00001d030028_P001, Zm00001d047017_P001	LOC_Os10g42430.1	AT1G32640.1, AT4G17880.1, AT5G46760.1, AT5G46830.1	Solyc08g005050.3.1, Solyc08g076930.1.1	PGSC0003DMP400002142, PGSC0003DMP400030626	158887, 422483, 445428
12-1	BdiBd21-3.4G0010000	Bradi4g00920	OG0018496	Bradi4g00920.2.p	Traes_5AS_D170DC83A.1	Zm00001d031167_P002	LOC_Os12g43620.1
12-2	BdiBd21-3.1G0170300	Bradi1g12760	OG0004961	Bradi1g12760.2.p, Bradi1g12770.2.p, Bradi1g12780.4.p	Traes_4BL_19F19CCC0.1, Traes_4DL_524A4BB33.2, Traes_4DS_E4442B2FF.1	Zm00001d003604_P001, Zm00001d025462_P001, Zm00001d026009_P001, Zm00001d033407_P001, Zm00001d033412_P001, Zm00001d033413_P001, Zm00001d038966_P001	LOC_Os03g46790.1, LOC_Os03g46860.1
12-3	BdiBd21-3.1G0170500	Bradi1g12770	OG0004961	Bradi1g12760.2.p, Bradi1g12770.2.p, Bradi1g12780.4.p	Traes_4BL_19F19CCC0.1, Traes_4DL_524A4BB33.2, Traes_4DS_E4442B2FF.1	Zm00001d003604_P001, Zm00001d025462_P001, Zm00001d026009_P001, Zm00001d033407_P001, Zm00001d033412_P001, Zm00001d033413_P001, Zm00001d038966_P001	LOC_Os03g46790.1, LOC_Os03g46860.1
12-4	BdiBd21-3.1G0170600	Bradi1g12780	OG0004961	Bradi1g12760.2.p, Bradi1g12770.2.p, Bradi1g12780.4.p	Traes_4BL_19F19CCC0.1, Traes_4DL_524A4BB33.2, Traes_4DS_E4442B2FF.1	Zm00001d003604_P001, Zm00001d025462_P001, Zm00001d026009_P001, Zm00001d033407_P001, Zm00001d033412_P001, Zm00001d033413_P001, Zm00001d038966_P001	LOC_Os03g46790.1, LOC_Os03g46860.1
13	BdiBd21-3.1G0851600	Bradi1g63040	OG0003215	Bradi1g17910.1.p, Bradi1g63040.1.p	Traes_2AS_052AA4CB5.2, Traes_2BS_CE3D56DEF.1, Traes_2DS_114088E71.1, Traes_2DS_114088E711.1, Traes_4AS_B2125C08D.2, Traes_4BL_55E5F6337.1, Traes_4DL_34826BB32.1	Zm00001d029078_P002, Zm00001d047512_P002	LOC_Os03g21970.1, LOC_Os05g27090.1, LOC_Os07g47960.1	AT2G40435.1, AT3G56220.1	Solyc06g050840.3.1	PGSC0003DMP400048631
14	BdiBd21-3.1G0206300	Bradi1g15420	OG0000011	Bradi1g03710.2.p, Bradi1g07600.1.p, Bradi1g14570.2.p, Bradi1g15420.2.p, Bradi1g17410.6.p, Bradi1g26570.1.p, Bradi1g66597.1.p, Bradi1g73710.1.p, Bradi2g05794.1.p, Bradi2g09720.1.p, Bradi2g10640.1.p, Bradi2g19930.1.p, Bradi2g24040.1.p, Bradi2g37130.1.p, Bradi2g50370.1.p, Bradi2g55980.1.p, Bradi2g62380.2.p, Bradi3g25670.1.p, Bradi3g29940.1.p, Bradi3g38980.1.p, Bradi3g51510.3.p, Bradi3g52880.1.p, Bra…	Traes_1AL_2CAAB9D4A.1, Traes_1AS_B348717F1.1, Traes_1BL_944B5E295.1, Traes_1BS_BA396392C.2, Traes_1DS_FE10585EC.2, Traes_2AL_189D6889B.1, Traes_2AL_D6F52AD28.2, Traes_2AL_E93926EE7.1, Traes_2AS_6C2F49AE0.1, Traes_2BL_4611C1667.1, Traes_2BL_D5FCF8120.2, Traes_2BS_6859C24E5.1, Traes_2BS_C94BD2E9F.1, Traes_2DS_9F6EA1670.1, Traes_2DS_B21FAAB66.1, Traes_3AS_1DEBF1E8B.1, Traes_3AS_4C4673A12.1, Traes_3B…	Zm00001d001824_P001, Zm00001d002642_P001, Zm00001d005970_P001, Zm00001d006463_P001, Zm00001d010740_P001, Zm00001d011058_P001, Zm00001d012280_P001, Zm00001d012703_P001, Zm00001d012963_P001, Zm00001d013200_P001, Zm00001d013724_P001, Zm00001d017575_P001, Zm00001d017788_P001, Zm00001d017900_P001, Zm00001d020837_P001, Zm00001d021591_P001, Zm00001d022525_P001, Zm00001d024790_P001, Zm00001d026096_P001, …	LOC_Os01g09720.1, LOC_Os01g15900.1, LOC_Os01g17000.1, LOC_Os01g48290.1, LOC_Os01g55340.1, LOC_Os01g64590.1, LOC_Os02g45200.1, LOC_Os02g47810.1, LOC_Os02g49440.1, LOC_Os03g07360.1, LOC_Os03g16850.1, LOC_Os03g38870.1, LOC_Os03g55610.1, LOC_Os03g60630.1, LOC_Os04g47990.1, LOC_Os04g58190.1, LOC_Os05g02150.1, LOC_Os05g36900.1, LOC_Os07g13260.1, LOC_Os07g32510.1, LOC_Os07g48570.1, LOC_Os09g29960.1, LOC…	AT1G07640.3, AT1G21340.1, AT1G29160.1, AT1G47655.1, AT1G51700.1, AT1G64620.1, AT2G28810.1, AT2G34140.1, AT2G37590.1, AT3G21270.1, AT3G45610.1, AT3G47500.1, AT3G50410.1, AT3G52440.1, AT3G55370.3, AT4G24060.1, AT4G38000.1, AT5G02460.1, AT5G39660.1, AT5G60200.1, AT5G60850.1, AT5G62430.1, AT5G62940.1, AT5G65590.1, AT5G66940.1	Solyc00g024680.2.1, Solyc00g024690.1.1, Solyc01g006993.1.1, Solyc01g006997.1.1, Solyc02g065290.1.1, Solyc02g067230.3.1, Solyc02g076850.2.1, Solyc02g077950.2.1, Solyc02g077960.2.1, Solyc02g088070.3.1, Solyc02g090220.3.1, Solyc03g115940.3.1, Solyc03g121400.1.1, Solyc04g070960.2.1, Solyc04g079570.1.1, Solyc05g007880.3.1, Solyc05g054510.2.1, Solyc06g062520.1.1, Solyc06g069760.3.1, Solyc06g071480.3.1,…	PGSC0003DMP400000873, PGSC0003DMP400001503, PGSC0003DMP400002386, PGSC0003DMP400004435, PGSC0003DMP400017852, PGSC0003DMP400020702, PGSC0003DMP400021675, PGSC0003DMP400022708, PGSC0003DMP400023207, PGSC0003DMP400028150, PGSC0003DMP400032069, PGSC0003DMP400033936, PGSC0003DMP400036961, PGSC0003DMP400037029, PGSC0003DMP400039559, PGSC0003DMP400040516, PGSC0003DMP400043612, PGSC0003DMP400047058, PGS…	131666, 19630, 19631, 19633, 19636, 19637, 19643, 28959, 29096, 29097, 29563, 29567, 29617, 409864, 410014, 414369, 415191, 417529, 419294, 419297, 425594, 429122, 429125, 430854, 89924, 9042
15	BdiBd21-3.1G0912700	Bradi1g67770	OG0021334	Bradi1g67770.1.p	Traes_4AS_4A418E6B5.4		LOC_Os03g15010.1
16	BdiBd21-3.1G0034200	Bradi1g02570	OG0005489	Bradi1g02570.2.p, Bradi3g13040.4.p	Traes_4AL_DED61AE35.2, Traes_5BL_145ECF1B1.2, Traes_5DL_53C2BB8B9.4, Traes_7AL_0A01F6347.2, Traes_7BL_50D6BDE7B.1, Traes_7DL_7AF52054F.3	Zm00001d034768_P005	LOC_Os03g61990.3	AT3G26420.1	Solyc10g047130.2.1	PGSC0003DMP400030926, PGSC0003DMP400051818
17	BdiBd21-3.3G0015400	Bradi3g01297	OG0005110	Bradi3g01297.1.p	Traes_6AS_880AC0266.1, Traes_6BS_02CA7E1F8.1, Traes_6BS_0BC097C37.1, Traes_6DS_6664A7960.1, Traes_7AS_2F6D7E599.1	Zm00001d014977_P002, Zm00001d054056_P001	LOC_Os02g02290.1	AT2G46020.2	Solyc01g094800.3.1	PGSC0003DMP400000126, PGSC0003DMP400000127	60241
18	BdiBd21-3.1G0675200	Bradi1g50860	OG0001965	Bradi1g50860.1.p, Bradi2g18330.1.p	Traes_1BL_CEDA6A19F.1, Traes_4AL_B94DFE59A.1, Traes_7AS_F5102FC6C.1, Traes_7DS_659C88744.1	Zm00001d011130_P002, Zm00001d036177_P001, Zm00001d038851_P001	LOC_Os05g46230.1, LOC_Os06g05660.1	AT2G19480.1, AT4G26110.1, AT5G56950.1	Solyc05g018810.3.1, Solyc06g062690.3.1, Solyc08g063000.3.1, Solyc12g008940.2.1	PGSC0003DMP400000555, PGSC0003DMP400008691, PGSC0003DMP400014428, PGSC0003DMP400037074	74970
19	BdiBd21-3.5G0131600	Bradi5g10580	OG0004884	Bradi3g45740.2.p, Bradi5g10580.1.p	Traes_2AL_0F6C79FDA.2, Traes_2DL_7B858F797.1, Traes_6BS_FE73D78BF.2	Zm00001d003632_P003	LOC_Os02g34860.1, LOC_Os04g35570.1	AT5G63860.1	Solyc05g018615.1.1, Solyc05g018640.3.1		122484, 126683, 428897, 438355
20	BdiBd21-3.2G0135500	Bradi2g10286	OG0003998	Bradi2g10286.1.p	Traes_1BL_5004990B9.1, Traes_3AS_B15111539.2, Traes_3B_58BC8E25F.1, Traes_3B_FAC7CCAF5.1, Traes_3DS_1A9D6FB91.1, Traes_3DS_67795E357.1, Traes_3DS_FF540165E.2	Zm00001d040320_P004	LOC_Os05g31062.1	AT2G41520.1, AT5G12430.1	Solyc04g016410.3.1, Solyc11g065260.2.1	PGSC0003DMP400022528	171422
21-1	BdiBd21-3.1G0403300	Bradi1g30247	OG0004897	Bradi1g30247.1.p, Bradi3g00681.1.p, Bradi3g00685.1.p	Traes_6AS_01AB63D10.1, Traes_6AS_83E961A10.2, Traes_6AS_8487E4288.1, Traes_6BL_B703F7F75.1, Traes_6BS_21C42C224.1, Traes_6DS_E6CCD9F0C.2	Zm00001d052721_P001	LOC_Os07g31540.1	AT5G42220.1	Solyc04g082160.3.1	PGSC0003DMP400017458	439993
21-2	BdiBd21-3.3G0007500	Bradi3g00685	OG0004897	Bradi1g30247.1.p, Bradi3g00681.1.p, Bradi3g00685.1.p	Traes_6AS_01AB63D10.1, Traes_6AS_83E961A10.2, Traes_6AS_8487E4288.1, Traes_6BL_B703F7F75.1, Traes_6BS_21C42C224.1, Traes_6DS_E6CCD9F0C.2	Zm00001d052721_P001	LOC_Os07g31540.1	AT5G42220.1	Solyc04g082160.3.1	PGSC0003DMP400017458	439993
22	BdiBd21-3.2G0195400	Bradi2g14740	OG0000329	Bradi1g33900.1.p, Bradi1g38670.2.p, Bradi2g14740.1.p, Bradi2g43700.2.p, Bradi3g03870.5.p, Bradi3g09560.1.p, Bradi5g24530.1.p	Traes_1AL_403F4A486.1, Traes_1BL_94B9D3296.1, Traes_1DL_50C4F942D.1, Traes_2AL_2FE5A1611.2, Traes_2BL_B251404EE.1, Traes_2DL_6E2D64F7D.2, Traes_3B_168EDB689.1, Traes_3DL_380A50B32.1, Traes_6AL_A17F3F6DB.1, Traes_6AL_CE97A9087.2, Traes_6AS_1E3D8BB5A.1, Traes_6BL_F7F69A1A4.1, Traes_6BS_B593C5FF3.1, Traes_6DL_261D8EB95.1, Traes_7AL_4CA176EEB.1, Traes_7AL_BB8CDE628.1, Traes_7BL_8C101A09C.1, Traes_7DL…	Zm00001d000302_P002, Zm00001d001988_P002, Zm00001d009719_P003, Zm00001d011364_P001, Zm00001d015279_P001, Zm00001d016106_P001, Zm00001d039192_P001, Zm00001d053399_P001	LOC_Os01g43100.1, LOC_Os02g05630.1, LOC_Os02g15594.1, LOC_Os04g56450.1, LOC_Os05g50970.1, LOC_Os06g33530.1, LOC_Os06g33549.1, LOC_Os06g48300.1	AT1G43900.1, AT4G31750.1, AT5G10740.1, AT5G24940.1, AT5G53140.1	Solyc03g007270.3.1, Solyc04g064500.3.1, Solyc12g096520.2.1	PGSC0003DMP400016037, PGSC0003DMP400050965	146683, 178013
23	BdiBd21-3.3G0771800	Bradi3g58327	OG0002701	Bradi1g72070.1.p, Bradi3g58320.1.p, Bradi3g58327.1.p	Traes_6AL_0F53490CA.1, Traes_6BL_9E82CDBD1.2, Traes_6DL_AD0DAD6D1.2, Traes_7AS_78FEAE00C.1, Traes_7BS_A2BE4B341.1, Traes_7DS_23D6C6EAB.1	Zm00001d018126_P001, Zm00001d027975_P001, Zm00001d048233_P001, Zm00001d052188_P001	LOC_Os02g52230.1, LOC_Os03g08850.1	AT4G24390.2, AT5G49980.1	Solyc04g074980.3.1	PGSC0003DMP400003791	168175
24	BdiBd21-3.3G0728700	Bradi3g55020	OG0000466	Bradi1g48273.1.p, Bradi1g48275.2.p, Bradi1g48278.2.p, Bradi1g48286.1.p, Bradi3g54993.2.p, Bradi3g55012.1.p, Bradi3g55020.1.p	Traes_5DS_AF684BE34.2, Traes_6AL_F53BA3D0C.2, Traes_7BS_2DB66632D.1	Zm00001d018452_P001, Zm00001d053172_P001	LOC_Os02g56760.1, LOC_Os02g56820.1, LOC_Os02g56840.1, LOC_Os12g03594.1, LOC_Os12g03740.1	AT1G80110.1, AT2G02230.1, AT2G02240.1, AT2G02250.1, AT2G02300.1, AT2G02310.1, AT2G02320.1, AT2G02340.1, AT2G02350.1, AT2G02360.1, AT5G24560.1	Solyc04g050990.3.1, Solyc04g056680.2.1, Solyc04g056710.2.1, Solyc04g056735.1.1, Solyc05g055870.3.1, Solyc12g044930.2.1, Solyc12g096890.1.1, Solyc12g098190.2.1, Solyc12g098200.2.1	PGSC0003DMP400021221, PGSC0003DMP400024688, PGSC0003DMP400029467, PGSC0003DMP400029470, PGSC0003DMP400040376, PGSC0003DMP400051615, PGSC0003DMP400056139, PGSC0003DMP400062304, PGSC0003DMP400067924
25	BdiBd21-3.5G0125500	Bradi5g10170	OG0001815	Bradi2g61560.2.p, Bradi3g43060.1.p, Bradi5g10170.1.p	Traes_2AL_8976B3985.1, Traes_2BL_944F8F6E2.1, Traes_2DL_34281D9AE.1, Traes_3AL_49B41071A.1	Zm00001d003672_P001, Zm00001d011816_P001, Zm00001d025413_P001, Zm00001d030057_P001, Zm00001d042023_P001, Zm00001d048305_P001	LOC_Os01g73160.1, LOC_Os02g34460.2, LOC_Os04g35090.1	AT4G25740.1, AT5G41520.1, AT5G52650.1	Solyc01g099670.3.1, Solyc12g096540.2.1	PGSC0003DMP400042895, PGSC0003DMP400050964	37555
26-1	BdiBd21-3.2G0001400	Bradi2g00360	OG0001137	Bradi1g34834.1.p, Bradi1g66190.1.p, Bradi2g00360.1.p, Bradi2g34710.1.p	Traes_1AS_A1EBB4F1C.1, Traes_1AS_A97D04B6E.1, Traes_1BS_51DD23078.2, Traes_1DS_E2E6BBF22.1, Traes_3AS_60D682AF7.1, Traes_3AS_96F59C121.2, Traes_3B_24DD6D0D4.2, Traes_3DS_0FD93A81F.2, Traes_3DS_CA5D50CB4.1, Traes_3DS_E7DF9EC51.1, Traes_4AS_97A5D8F2B.2, Traes_4AS_9F4E1225F.1, Traes_4BL_E0CD12EEF.1, Traes_4DL_BB649EDF9.2	Zm00001d037546_P011, Zm00001d039787_P001, Zm00001d047770_P003	LOC_Os01g06270.1, LOC_Os03g17270.1, LOC_Os05g06980.1	AT2G37370.1, AT5G13560.1	Solyc04g010220.3.1, Solyc09g005890.3.1	PGSC0003DMP400041374	442712
26-2	BdiBd21-3.1G0470900	Bradi1g34834	OG0001137	Bradi1g34834.1.p, Bradi1g66190.1.p, Bradi2g00360.1.p, Bradi2g34710.1.p	Traes_1AS_A1EBB4F1C.1, Traes_1AS_A97D04B6E.1, Traes_1BS_51DD23078.2, Traes_1DS_E2E6BBF22.1, Traes_3AS_60D682AF7.1, Traes_3AS_96F59C121.2, Traes_3B_24DD6D0D4.2, Traes_3DS_0FD93A81F.2, Traes_3DS_CA5D50CB4.1, Traes_3DS_E7DF9EC51.1, Traes_4AS_97A5D8F2B.2, Traes_4AS_9F4E1225F.1, Traes_4BL_E0CD12EEF.1, Traes_4DL_BB649EDF9.2	Zm00001d037546_P011, Zm00001d039787_P001, Zm00001d047770_P003	LOC_Os01g06270.1, LOC_Os03g17270.1, LOC_Os05g06980.1	AT2G37370.1, AT5G13560.1	Solyc04g010220.3.1, Solyc09g005890.3.1	PGSC0003DMP400041374	442712
27	BdiBd21-3.2G0432300	Bradi2g34710	OG0001137	Bradi1g34834.1.p, Bradi1g66190.1.p, Bradi2g00360.1.p, Bradi2g34710.1.p	Traes_1AS_A1EBB4F1C.1, Traes_1AS_A97D04B6E.1, Traes_1BS_51DD23078.2, Traes_1DS_E2E6BBF22.1, Traes_3AS_60D682AF7.1, Traes_3AS_96F59C121.2, Traes_3B_24DD6D0D4.2, Traes_3DS_0FD93A81F.2, Traes_3DS_CA5D50CB4.1, Traes_3DS_E7DF9EC51.1, Traes_4AS_97A5D8F2B.2, Traes_4AS_9F4E1225F.1, Traes_4BL_E0CD12EEF.1, Traes_4DL_BB649EDF9.2	Zm00001d037546_P011, Zm00001d039787_P001, Zm00001d047770_P003	LOC_Os01g06270.1, LOC_Os03g17270.1, LOC_Os05g06980.1	AT2G37370.1, AT5G13560.1	Solyc04g010220.3.1, Solyc09g005890.3.1	PGSC0003DMP400041374	442712
28	BdiBd21-3.3G0172700	Bradi3g13040	OG0005489	Bradi1g02570.2.p, Bradi3g13040.4.p	Traes_4AL_DED61AE35.2, Traes_5BL_145ECF1B1.2, Traes_5DL_53C2BB8B9.4, Traes_7AL_0A01F6347.2, Traes_7BL_50D6BDE7B.1, Traes_7DL_7AF52054F.3	Zm00001d034768_P005	LOC_Os03g61990.3	AT3G26420.1	Solyc10g047130.2.1	PGSC0003DMP400030926, PGSC0003DMP400051818
29	BdiBd21-3.5G0133600	Bradi5g10690	OG0011080	Bradi5g10690.2.p	Traes_2AL_79AFEB3FF.1, Traes_2AL_91D571BE0.2, Traes_2AL_9A4F0BDA1.1, Traes_2BL_4351328BC.2, Traes_2DL_CEE2E684A.2	Zm00001d003618_P001	LOC_Os04g35760.1	AT1G77122.1
30	BdiBd21-3.1G0035900	Bradi1g02710	OG0004908	Bradi1g02710.1.p, Bradi1g53437.4.p	Traes_5BL_2C0EE3A83.1, Traes_5BL_85AAC3436.1, Traes_5DL_01276DBB8.1, Traes_5DL_398292828.2	Zm00001d005459_P001, Zm00001d019279_P001, Zm00001d034726_P001	LOC_Os03g61810.1, LOC_Os07g14150.1	AT5G28050.2	Solyc01g097880.3.1	PGSC0003DMP400039024	228959
31	BdiBd21-3.4G0107700	Bradi4g07862	OG0006253	Bradi4g07862.2.p	Traes_5AS_68FB50ED1.2, Traes_5BS_01D245E9C.2, Traes_5DS_64BDFB2CF.1	Zm00001d041083_P005	LOC_Os12g25720.1	AT3G27120.1, AT3G27130.1	Solyc02g094100.3.1	PGSC0003DMP400035207	236550, 35516, 97809
32	BdiBd21-3.2G0794900	Bradi2g61860	OG0002528	Bradi2g61860.1.p, Bradi4g39590.1.p	Traes_3AL_3FB414041.1, Traes_3B_342E73573.1, Traes_3DL_6DF7CE058.1, Traes_5AL_1D8F705CE.1, Traes_5AL_4B1DD2A62.1, Traes_5BL_F24D27003.1, Traes_5DL_0DD5BCE63.1	Zm00001d041989_P001, Zm00001d044102_P002	LOC_Os01g73680.1, LOC_Os12g13390.1	AT5G04710.1, AT5G60160.1	Solyc03g111180.3.1, Solyc11g007090.2.1	PGSC0003DMP400026650	164111, 442726, 80579
33	BdiBd21-3.1G0666900	Bradi1g50280	OG0011817	Bradi1g50280.1.p	Traes_3DL_BEF645E69.2, Traes_4AL_6CAC6E008.1, Traes_7AS_30366404B.1, Traes_7DS_8B6859102.1	Zm00001d035934_P002	LOC_Os06g02370.1		Solyc08g076040.2.1	PGSC0003DMP400057978
34	BdiBd21-3.4G0154600	Bradi4g10920	OG0006225	Bradi4g10920.1.p	Traes_4BS_35214F948.1, Traes_4DS_AB7B154E7.1, Traes_4DS_AFAF2A29E.1	Zm00001d014954_P002, Zm00001d014957_P001	LOC_Os11g43900.1	AT3G05540.1, AT3G16640.1	Solyc01g099770.3.1, Solyc01g099780.3.1	PGSC0003DMP400042799	179722
35	BdiBd21-3.5G0091500	Bradi5g07930	OG0009603	Bradi5g07930.1.p	Traes_2AL_C743B8664.1, Traes_2BL_8E3548827.4, Traes_2DL_5B051BFD9.1	Zm00001d023462_P002, Zm00001d025234_P001	LOC_Os07g22400.2	AT1G67320.3	Solyc04g045530.3.1		88080
36	BdiBd21-3.2G0240700	Bradi2g18290	OG0006293	Bradi1g02697.1.p, Bradi2g18290.1.p	Traes_1AL_E1522FC5D.1, Traes_1BL_998A0563D.1, Traes_4AL_E4470B79C.2, Traes_5DL_5D68B7181.1	Zm00001d012918_P003, Zm00001d038855_P001	LOC_Os05g46270.1	AT5G26680.1	Solyc01g102370.3.1	PGSC0003DMP400031846	111465
37-1	BdiBd21-3.1G0082800	Bradi1g06160	OG0000538	Bradi1g06160.1.p, Bradi1g06177.1.p, Bradi1g06200.1.p, Bradi1g52740.1.p, Bradi1g56667.3.p	Traes_2AL_2C4546D2D.2, Traes_5AL_2EA9542B4.1, Traes_5BL_1430C137A.1, Traes_5BL_34593C7D1.1, Traes_5BL_7FB8945A4.1, Traes_5BL_EF43E6E17.2, Traes_7DL_9A293EA4D.2, Traes_7DL_E5EECE349.1	Zm00001d013098_P002, Zm00001d018869_P001, Zm00001d019376_P004, Zm00001d034385_P001, Zm00001d034387_P002, Zm00001d034388_P010	LOC_Os03g57680.1, LOC_Os03g57690.1, LOC_Os07g18120.1, LOC_Os07g18154.1, LOC_Os10g04860.1	AT1G04580.1, AT2G27150.1, AT3G43600.1, AT5G20960.1	Solyc01g009235.1.1, Solyc01g088170.4.1, Solyc01g088200.3.1, Solyc01g088230.3.1, Solyc11g071580.2.1, Solyc11g071600.2.1, Solyc11g071610.2.1, Solyc11g071620.3.1	PGSC0003DMP400012089, PGSC0003DMP400015312, PGSC0003DMP400032614	268099, 419183, 444239, 96875
37-2	BdiBd21-3.1G0083000	Bradi1g06177	OG0000538	Bradi1g06160.1.p, Bradi1g06177.1.p, Bradi1g06200.1.p, Bradi1g52740.1.p, Bradi1g56667.3.p	Traes_2AL_2C4546D2D.2, Traes_5AL_2EA9542B4.1, Traes_5BL_1430C137A.1, Traes_5BL_34593C7D1.1, Traes_5BL_7FB8945A4.1, Traes_5BL_EF43E6E17.2, Traes_7DL_9A293EA4D.2, Traes_7DL_E5EECE349.1	Zm00001d013098_P002, Zm00001d018869_P001, Zm00001d019376_P004, Zm00001d034385_P001, Zm00001d034387_P002, Zm00001d034388_P010	LOC_Os03g57680.1, LOC_Os03g57690.1, LOC_Os07g18120.1, LOC_Os07g18154.1, LOC_Os10g04860.1	AT1G04580.1, AT2G27150.1, AT3G43600.1, AT5G20960.1	Solyc01g009235.1.1, Solyc01g088170.4.1, Solyc01g088200.3.1, Solyc01g088230.3.1, Solyc11g071580.2.1, Solyc11g071600.2.1, Solyc11g071610.2.1, Solyc11g071620.3.1	PGSC0003DMP400012089, PGSC0003DMP400015312, PGSC0003DMP400032614	268099, 419183, 444239, 96875
37-3	BdiBd21-3.1G0083200	Bradi1g06200	OG0000538	Bradi1g06160.1.p, Bradi1g06177.1.p, Bradi1g06200.1.p, Bradi1g52740.1.p, Bradi1g56667.3.p	Traes_2AL_2C4546D2D.2, Traes_5AL_2EA9542B4.1, Traes_5BL_1430C137A.1, Traes_5BL_34593C7D1.1, Traes_5BL_7FB8945A4.1, Traes_5BL_EF43E6E17.2, Traes_7DL_9A293EA4D.2, Traes_7DL_E5EECE349.1	Zm00001d013098_P002, Zm00001d018869_P001, Zm00001d019376_P004, Zm00001d034385_P001, Zm00001d034387_P002, Zm00001d034388_P010	LOC_Os03g57680.1, LOC_Os03g57690.1, LOC_Os07g18120.1, LOC_Os07g18154.1, LOC_Os10g04860.1	AT1G04580.1, AT2G27150.1, AT3G43600.1, AT5G20960.1	Solyc01g009235.1.1, Solyc01g088170.4.1, Solyc01g088200.3.1, Solyc01g088230.3.1, Solyc11g071580.2.1, Solyc11g071600.2.1, Solyc11g071610.2.1, Solyc11g071620.3.1	PGSC0003DMP400012089, PGSC0003DMP400015312, PGSC0003DMP400032614	268099, 419183, 444239, 96875
38	BdiBd21-3.2G0614500	Bradi2g48040	OG0010769	Bradi2g48040.1.p		Zm00001d011710_P001, Zm00001d043674_P001	LOC_Os01g51540.1, LOC_Os06g40910.1	AT2G19570.1	Solyc07g021750.1.1	PGSC0003DMP400013676	73389
39	BdiBd21-3.1G0862400	Bradi1g63900	OG0006031	Bradi1g63900.1.p	Traes_4AS_947102DD6.2, Traes_4BL_3E90C89A81.4, Traes_4DL_95C082614.2	Zm00001d038977_P001	LOC_Os03g20560.1	AT1G04640.1	Solyc02g077460.2.1, Solyc04g049460.2.1	PGSC0003DMP400019079, PGSC0003DMP400054968, PGSC0003DMP400055011	98837
40	BdiBd21-3.3G0741300	Bradi3g56040	OG0011563	Bradi3g56040.1.p	Traes_6AL_F759812CF.1, Traes_6BL_8E701DFD0.1, Traes_6DL_43D828CDE.1	Zm00001d051876_P002	LOC_Os02g57690.2	AT5G04420.1	Solyc11g007960.2.1	PGSC0003DMP400047532
41	BdiBd21-3.3G0630900	Bradi3g47570	OG0002465	Bradi3g47570.1.p, Bradi5g13390.1.p	Traes_2AL_76092F4FB.1, Traes_2BL_258EB6122.1, Traes_2DL_3D83B32F9.1, Traes_6BL_41BE07449.1, Traes_6BL_F51DF02CD.1, Traes_6DL_5A2D3F44B.1	Zm00001d017071_P002, Zm00001d025681_P001	LOC_Os02g38040.1, LOC_Os04g40080.1, LOC_Os07g37660.1	AT1G12970.1, AT3G11330.1, AT3G26500.1, AT5G05850.1	Solyc03g112270.3.1	PGSC0003DMP400031567	110183, 119044
42-1	BdiBd21-3.3G0199700	Bradi3g14990	OG0011863	Bradi3g14990.1.p, Bradi3g15040.1.p					Solyc08g074620.3.1, Solyc08g074630.2.1, Solyc08g074650.3.1, Solyc08g074690.3.1	PGSC0003DMP400032948, PGSC0003DMP400032961, PGSC0003DMP400051502
42-2	BdiBd21-3.3G0200300	Bradi3g15040	OG0011863	Bradi3g14990.1.p, Bradi3g15040.1.p					Solyc08g074620.3.1, Solyc08g074630.2.1, Solyc08g074650.3.1, Solyc08g074690.3.1	PGSC0003DMP400032948, PGSC0003DMP400032961, PGSC0003DMP400051502
43	BdiBd21-3.3G0730600	Bradi3g55190	OG0013490	Bradi3g55190.1.p	Traes_6DL_EDF973683.1	Zm00001d018466_P002	LOC_Os02g57010.1	AT1G60000.1	Solyc09g090960.3.1	PGSC0003DMP400002694
44	BdiBd21-3.2G0027700	Bradi2g02250	OG0008262	Bradi2g02250.1.p	Traes_3AS_9171E7DDA.1, Traes_3B_702A354E0.2, Traes_3DS_1380AEC91.2, Traes_3DS_62A47C134.1	Zm00001d039971_P002	LOC_Os01g04200.1	AT1G25375.1	Solyc05g009140.3.1	PGSC0003DMP400025634	56114
45	BdiBd21-3.1G0010000	Bradi1g00860	OG0004672	Bradi1g00860.1.p	Traes_4AS_19ECAD6DD.1, Traes_4BL_6C9784114.1, Traes_4DL_4CEB3B04C.1	Zm00001d017656_P003	LOC_Os08g39420.1	AT1G50510.1	Solyc11g033260.2.1	PGSC0003DMP400034332	109791, 35355, 413362, 413373, 413380, 425398
46	BdiBd21-3.2G0793400	Bradi2g61727	OG0008551	Bradi2g61727.2.p	Traes_3AL_D848D121E.1, Traes_3AL_DE2E2B2EA.1, Traes_3B_786ABB8D7.1, Traes_3DL_A9B29A8A1.2	Zm00001d037530_P002	LOC_Os01g73470.1	AT5G22120.1	Solyc06g074130.3.1	PGSC0003DMP400010514	440346
47-1	BdiBd21-3.2G0000300	Bradi2g00240	OG0002606	Bradi1g11567.1.p, Bradi2g00240.1.p, Bradi2g35197.1.p, Bradi2g54150.1.p	Traes_1AS_06ED54842.1, Traes_1BS_FEA181281.1, Traes_1DS_63A6AA15E.1, Traes_1DS_830C4AC55.1, Traes_3B_3DEE9754E.1	Zm00001d008642_P001, Zm00001d037797_P001, Zm00001d039772_P001, Zm00001d042975_P003	LOC_Os01g06490.1, LOC_Os01g61690.1, LOC_Os05g18604.1	AT2G35780.1, AT3G07990.1	Solyc04g015340.3.1	PGSC0003DMP400047410
47-2	BdiBd21-3.2G0440200	Bradi2g35197	OG0002606	Bradi1g11567.1.p, Bradi2g00240.1.p, Bradi2g35197.1.p, Bradi2g54150.1.p	Traes_1AS_06ED54842.1, Traes_1BS_FEA181281.1, Traes_1DS_63A6AA15E.1, Traes_1DS_830C4AC55.1, Traes_3B_3DEE9754E.1	Zm00001d008642_P001, Zm00001d037797_P001, Zm00001d039772_P001, Zm00001d042975_P003	LOC_Os01g06490.1, LOC_Os01g61690.1, LOC_Os05g18604.1	AT2G35780.1, AT3G07990.1	Solyc04g015340.3.1	PGSC0003DMP400047410
48	BdiBd21-3.2G0543300	Bradi2g42650	OG0000647	Bradi2g02660.2.p, Bradi2g24998.1.p, Bradi2g42650.1.p, Bradi5g26130.1.p	Traes_2BL_87D896D13.1, Traes_2BL_9C51867A2.1, Traes_3B_BC04FA035.1, Traes_3B_E1B16F31A.1	Zm00001d001833_P001, Zm00001d001835_P001, Zm00001d039910_P001, Zm00001d044390_P001	LOC_Os01g04710.1, LOC_Os01g41550.1, LOC_Os04g58070.1, LOC_Os05g51220.1	AT1G01300.1, AT1G25510.1, AT3G18490.1, AT3G20015.1, AT3G61820.1	Solyc00g005000.3.1, Solyc01g096040.3.1, Solyc03g119690.2.1, Solyc04g008850.1.1, Solyc05g009680.1.1, Solyc06g069220.1.1, Solyc10g009410.1.1	PGSC0003DMP400000488, PGSC0003DMP400003920, PGSC0003DMP400007268, PGSC0003DMP400009908, PGSC0003DMP400022954, PGSC0003DMP400032897, PGSC0003DMP400043885	53966, 64135, 64161, 83230, 93504
49	BdiBd21-3.3G0147100	Bradi3g10760	OG0011212	Bradi3g10760.2.p	Traes_7AS_0385BB755.1, Traes_7DS_7993F9FAB.1	Zm00001d015519_P001	LOC_Os02g22070.1	AT1G70200.1	Solyc05g006070.3.1	PGSC0003DMP400027296	442087
50-1	BdiBd21-3.3G0045100	Bradi3g03587	OG0002330	Bradi3g03587.1.p, Bradi3g03597.1.p, Bradi3g03874.2.p, Bradi3g03878.1.p, Bradi3g03882.1.p, Bradi3g03935.1.p, Bradi3g45167.1.p, Bradi3g55006.2.p	Traes_1AL_B6931117F.2, Traes_1AL_EB5141D4C.2, Traes_1DL_6FBC50DB3.2, Traes_1DL_97C3D29AF.3, Traes_6AS_5AEA068A7.1, Traes_6AS_C2EFD6D28.2, Traes_6BS_A4C5EA7C8.1, Traes_6BS_E6BD652E0.1, Traes_6DS_CA5B2D6BC.2, Traes_6DS_CC9C7535B.1		LOC_Os08g01580.1, LOC_Os08g10260.1, LOC_Os08g10430.1, LOC_Os08g10440.1
50-2	BdiBd21-3.3G0045200	Bradi3g03597	OG0002330	Bradi3g03587.1.p, Bradi3g03597.1.p, Bradi3g03874.2.p, Bradi3g03878.1.p, Bradi3g03882.1.p, Bradi3g03935.1.p, Bradi3g45167.1.p, Bradi3g55006.2.p	Traes_1AL_B6931117F.2, Traes_1AL_EB5141D4C.2, Traes_1DL_6FBC50DB3.2, Traes_1DL_97C3D29AF.3, Traes_6AS_5AEA068A7.1, Traes_6AS_C2EFD6D28.2, Traes_6BS_A4C5EA7C8.1, Traes_6BS_E6BD652E0.1, Traes_6DS_CA5B2D6BC.2, Traes_6DS_CC9C7535B.1		LOC_Os08g01580.1, LOC_Os08g10260.1, LOC_Os08g10430.1, LOC_Os08g10440.1
50-3	BdiBd21-3.3G0049700	Bradi3g03935	OG0002330	Bradi3g03587.1.p, Bradi3g03597.1.p, Bradi3g03874.2.p, Bradi3g03878.1.p, Bradi3g03882.1.p, Bradi3g03935.1.p, Bradi3g45167.1.p, Bradi3g55006.2.p	Traes_1AL_B6931117F.2, Traes_1AL_EB5141D4C.2, Traes_1DL_6FBC50DB3.2, Traes_1DL_97C3D29AF.3, Traes_6AS_5AEA068A7.1, Traes_6AS_C2EFD6D28.2, Traes_6BS_A4C5EA7C8.1, Traes_6BS_E6BD652E0.1, Traes_6DS_CA5B2D6BC.2, Traes_6DS_CC9C7535B.1		LOC_Os08g01580.1, LOC_Os08g10260.1, LOC_Os08g10430.1, LOC_Os08g10440.1
51	BdiBd21-3.2G0214900	Bradi2g16402	OG0012768	Bradi2g16402.1.p	Traes_1AL_42189A8B0.2, Traes_1DL_2FF2B5844.1	Zm00001d039029_P001	LOC_Os05g49060.1		Solyc02g070800.2.1	PGSC0003DMP400014580	271184
52	BdiBd21-3.1G0270800	Bradi1g20750	OG0008727	Bradi1g20750.1.p, Bradi1g21337.3.p	Traes_2AS_604AB70CC.2, Traes_2BS_72B983B92.1, Traes_2DS_3C86AE7EA.1	Zm00001d006917_P001, Zm00001d022201_P002	LOC_Os07g43350.1	AT5G10020.1	Solyc04g054200.3.1	PGSC0003DMP400022941
53	BdiBd21-3.1G0809600	Bradi1g59930	OG0015236	Bradi1g59930.1.p	Traes_3AL_BBF6785A1.2, Traes_3B_618A18C81.1, Traes_3DL_16D408F20.1	Zm00001d047289_P003	LOC_Os03g30550.1
54	BdiBd21-3.1G0581000	Bradi1g44510	OG0001268	Bradi1g44510.1.p, Bradi1g52750.1.p, Bradi1g52970.1.p	Traes_2AS_CD170CE8C.1, Traes_2BS_B03DE0CDA.1, Traes_2DS_C5E781C6C.1, Traes_4BS_B03DE0CDA.1, Traes_5BL_C3B619039.1, Traes_5BL_C3B6190391.1, Traes_5DL_2ACC7E881.1, Traes_7BS_1101C1585.1, Traes_7DS_595098E50.1	Zm00001d000297_P001, Zm00001d005500_P001, Zm00001d019358_P001, Zm00001d037275_P001, Zm00001d044747_P001	LOC_Os06g13680.1, LOC_Os07g17310.1, LOC_Os07g17330.1	AT3G48140.1	Solyc02g067580.3.1, Solyc02g087330.3.1, Solyc03g113730.3.1	PGSC0003DMP400002524, PGSC0003DMP400012221, PGSC0003DMP400042301	152721, 76981
55	BdiBd21-3.3G0343800	Bradi3g26787	OG0003332	Bradi3g26780.2.p, Bradi3g26787.7.p	Traes_1AL_5CBC378D9.1, Traes_1DL_6924314CF.1, Traes_6AS_C378DA2B9.1, Traes_6AS_C378DA2B91.1, Traes_6BS_779505481.2	Zm00001d014178_P013, Zm00001d032956_P014	LOC_Os10g28020.1, LOC_Os10g28030.1	AT4G14570.1	Solyc03g005340.3.1, Solyc09g083105.1.1, Solyc09g083120.3.1, Solyc09g083130.3.1	PGSC0003DMP400023791	168303
56	BdiBd21-3.5G0060700	Bradi5g04567	OG0004171	Bradi3g00350.3.p, Bradi5g04567.1.p	Traes_2AS_841475520.1, Traes_2BS_9735A0108.2, Traes_2DS_D9FB4FD6D.1, Traes_6AS_04351D373.3, Traes_6BS_16A729AF6.1, Traes_6DS_68AF0A661.2	Zm00001d004139_P003, Zm00001d014920_P002	LOC_Os02g01170.1	AT4G38600.1	Solyc01g111530.3.1, Solyc10g055450.2.1	PGSC0003DMP400021158	146155
57	BdiBd21-3.3G0553600	Bradi3g41840	OG0004085	Bradi3g41840.2.p	Traes_3B_55FFFDB0E.1, Traes_4DL_0397D886F.1, Traes_7AS_4854C517B.1, Traes_7BS_02AD36356.1, Traes_7DS_C467DDB7B.1	Zm00001d049627_P001	LOC_Os08g42910.1, LOC_Os12g43370.1	AT2G44180.1, AT3G59990.1	Solyc01g006800.3.1	PGSC0003DMP400037050	117874, 75172, 88496
58	BdiBd21-3.3G0579100	Bradi3g43700	OG0012431	Bradi3g43700.1.p	Traes_5AL_47E6A14C9.1, Traes_5DL_F91BF4EDC.1		LOC_Os02g29320.1	AT1G79390.1	Solyc09g098140.3.1	PGSC0003DMP400021092	75632
59	BdiBd21-3.1G0272300	Bradi1g20840	OG0003784	Bradi1g20840.1.p	Traes_2AS_802D5A53E.1, Traes_2BS_64DC676E3.1, Traes_2DS_AF48B8A67.1, Traes_2DS_BC24D9939.1	Zm00001d006864_P004, Zm00001d022143_P010	LOC_Os07g42410.1	AT1G17360.1, AT1G72410.2, AT3G14172.1	Solyc03g122040.3.1, Solyc12g049510.2.1, Solyc12g049520.2.1	PGSC0003DMP400004579, PGSC0003DMP400039735, PGSC0003DMP400050284
60	BdiBd21-3.1G0049900	Bradi1g03820	OG0000835	Bradi1g03820.1.p, Bradi1g54630.1.p, Bradi2g23120.2.p, Bradi2g54460.2.p	Traes_1AL_762E8A7A2.2, Traes_1BL_C0E61FAC9.1, Traes_1DL_97C6E468E.2, Traes_3B_EFE8329D4.1, Traes_3DL_24BB937CF.2, Traes_5BL_47218A29C.2	Zm00001d010538_P005, Zm00001d034638_P001, Zm00001d038380_P001	LOC_Os03g60530.1, LOC_Os05g38630.2, LOC_Os07g09680.1, LOC_Os07g13530.1	AT3G09900.1, AT3G46060.1, AT3G53610.1, AT5G03520.1, AT5G59840.1	Solyc04g011360.3.1, Solyc06g005350.3.1, Solyc09g010370.3.1, Solyc10g086350.2.1, Solyc11g073050.2.1	PGSC0003DMP400002240, PGSC0003DMP400006174, PGSC0003DMP400015544, PGSC0003DMP400027216, PGSC0003DMP400033284, PGSC0003DMP400048235	103110, 270274, 437530
61	BdiBd21-3.5G0210500	Bradi5g16220	OG0005544	Bradi3g49570.1.p, Bradi5g16220.1.p	Traes_2BL_0FB524181.1	Zm00001d002969_P001, Zm00001d017330_P001, Zm00001d025891_P001, Zm00001d051203_P001	LOC_Os02g42290.3, LOC_Os04g44400.1	AT5G23140.1	Solyc04g009310.3.1	PGSC0003DMP400018709, PGSC0003DMP400055627	48156
62	BdiBd21-3.2G0277800	Bradi2g21136	OG0007230	Bradi2g21136.1.p	Traes_1AL_492E5A536.2, Traes_1BL_6F04DAB5B.2, Traes_1DL_A6469D178.2, Traes_1DL_A8F340E66.1, Traes_1DL_C2E2320E4.2, Traes_5BL_5A9E8887D.1	Zm00001d038578_P001	LOC_Os05g41620.1	AT5G04000.2	Solyc04g016420.3.1	PGSC0003DMP400022508
63	BdiBd21-3.2G0501500	Bradi2g39320	OG0002225	Bradi2g39320.2.p, Bradi3g53300.2.p	Traes_1AS_53CDC5AC0.2, Traes_1BS_3E425BF7A.1, Traes_1BS_3E425BF7A1.1, Traes_1DS_5834A7E14.3, Traes_6AL_FD9CE49D6.2, Traes_6BL_46609FA39.1, Traes_6DL_6E58DED42.1	Zm00001d011787_P001, Zm00001d017834_P001, Zm00001d035689_P001, Zm00001d049109_P001	LOC_Os01g73980.1, LOC_Os02g48450.1, LOC_Os05g01810.1	AT1G20850.1, AT4G35350.1	Solyc04g082710.3.1, Solyc12g094700.2.1	PGSC0003DMP400017510, PGSC0003DMP400051206
64	BdiBd21-3.2G0070500	Bradi2g05390	OG0013418	Bradi2g05390.1.p	Traes_3B_ECF75EA77.1		LOC_Os01g08930.1	AT4G09730.1	Solyc12g056740.2.1	PGSC0003DMP400040151	86079
65	BdiBd21-3.1G0519100	Bradi1g38190	OG0000135	Bradi1g02100.1.p, Bradi1g03490.1.p, Bradi1g38190.1.p, Bradi2g16480.1.p, Bradi2g30500.1.p, Bradi2g39770.1.p, Bradi2g46060.1.p, Bradi2g49900.1.p, Bradi2g54950.2.p, Bradi3g35100.1.p, Bradi4g28130.2.p	Traes_1AL_57586AC98.1, Traes_1AS_737669F3E.1, Traes_1BL_5BCCD53AE.1, Traes_1BS_46A346E8F.1, Traes_3B_F736079A2.2, Traes_5BL_F573080E8.1, Traes_5DL_D8AE9432A.1, Traes_5DL_D8B9CEDE8.1, Traes_7DL_79127DD28.1	Zm00001d005495_P001, Zm00001d009572_P001, Zm00001d034675_P002, Zm00001d037004_P002, Zm00001d039016_P001, Zm00001d043935_P001, Zm00001d046313_P001	LOC_Os01g47730.1, LOC_Os01g54590.1, LOC_Os01g62950.1, LOC_Os03g60870.1, LOC_Os03g62600.1, LOC_Os05g01480.1, LOC_Os05g20050.1, LOC_Os05g44070.1, LOC_Os05g48980.1, LOC_Os06g35814.1, LOC_Os09g15790.1	AT1G06400.1, AT1G07410.1, AT1G09630.1, AT1G16920.1, AT1G28550.1, AT2G33870.1, AT3G15060.1, AT3G46830.1, AT4G18430.1, AT4G18800.1, AT5G45750.1, AT5G59150.1, AT5G60860.1	Solyc01g103380.3.1, Solyc02g072180.3.1, Solyc03g006270.3.1, Solyc03g079900.3.1, Solyc05g052900.3.1, Solyc06g005810.3.1, Solyc06g076450.3.1, Solyc07g053480.3.1, Solyc07g055290.3.1, Solyc10g008840.3.1, Solyc10g045550.2.1, Solyc12g010790.2.1, Solyc12g014080.2.1	PGSC0003DMP400013772, PGSC0003DMP400016621, PGSC0003DMP400022719, PGSC0003DMP400026956, PGSC0003DMP400036207, PGSC0003DMP400037612, PGSC0003DMP400039604, PGSC0003DMP400043199, PGSC0003DMP400047142, PGSC0003DMP400049449, PGSC0003DMP400052948	145965, 146310, 158820
66	BdiBd21-3.3G0757000	Bradi3g57280	OG0007039	Bradi1g46420.3.p, Bradi3g57280.1.p	Traes_6AL_EA0EE7138.2, Traes_6DL_E7AB8D99E.1, Traes_7DS_4601AF083.2	Zm00001d018259_P002	LOC_Os06g10340.1	AT1G54210.1, AT3G13970.1	Solyc12g049310.2.1	PGSC0003DMP400020596	38956
67	BdiBd21-3.2G0557500	Bradi2g43720	OG0002308	Bradi1g38660.2.p, Bradi2g43710.1.p, Bradi2g43720.2.p	Traes_3AL_4D88EA5E7.1, Traes_3B_7D1A95A37.1, Traes_3B_8D57EACE0.1, Traes_3DL_AC265D2C2.1, Traes_7AL_B1FF8B04A.1, Traes_7BL_67BD7284F.1, Traes_7DL_F1D31CC01.1	Zm00001d044203_P001, Zm00001d044208_P001, Zm00001d046097_P001	LOC_Os01g43120.1, LOC_Os01g43130.1, LOC_Os06g33520.1	AT5G08610.1, AT5G08620.1, AT5G63630.1	Solyc01g095740.3.1	PGSC0003DMP400000463	174634
68	BdiBd21-3.5G0311700	Bradi5g23770	OG0016808	Bradi5g23770.1.p	Traes_2AL_DEDAB0A34.1, Traes_2BL_4E9192B22.1	Zm00001d002094_P001, Zm00001d026436_P001
69	BdiBd21-3.4G0190200	#N/A	Bogus
70	BdiBd21-3.5G0346200	Bradi5g26320	OG0006826	Bradi5g26320.1.p	Traes_2AL_B7FC2C090.2, Traes_2BL_172F729A7.1	Zm00001d026632_P001	LOC_Os04g58280.2	AT3G15450.1, AT4G27450.1	Solyc02g078500.2.1, Solyc03g006490.3.1, Solyc12g013700.2.1	PGSC0003DMP400022705, PGSC0003DMP400038907
71	BdiBd21-3.1G0895400	Bradi1g66470	OG0000155	Bradi1g03720.1.p, Bradi1g66470.1.p, Bradi1g66520.1.p, Bradi1g66527.2.p, Bradi1g66540.2.p, Bradi1g66550.1.p, Bradi1g66561.1.p, Bradi1g66590.1.p, Bradi2g23250.1.p, Bradi2g54570.1.p, Bradi4g04220.1.p	Traes_1AL_51CED3DBF.1, Traes_2AL_C80262A4C.1, Traes_2BL_A6E213603.1, Traes_4AL_348E237B5.1, Traes_4AS_051F2D921.2, Traes_4AS_894CED0DA.1, Traes_4AS_B978C93FA.1, Traes_4BL_4D370C9FA.1, Traes_4BL_4D370C9FA1.1, Traes_4DL_FFD4866F3.1, Traes_5AL_EE83D2709.3, Traes_5BL_45A5C2D6B.3, Traes_5BL_88E594FCF.1, Traes_5BS_DFCC9863A.1, Traes_5DL_A51C04BEB.1, Traes_5DS_A9D822291.1, Traes_6AL_E2CC7BB46.2, Traes_6…	Zm00001d010529_P001, Zm00001d012420_P001, Zm00001d028630_P005, Zm00001d030725_P003, Zm00001d041550_P005, Zm00001d042922_P002, Zm00001d047799_P002, Zm00001d048687_P002	LOC_Os01g62290.1, LOC_Os03g16860.1, LOC_Os03g16880.1, LOC_Os03g16920.1, LOC_Os03g60620.1, LOC_Os05g38530.1, LOC_Os11g47760.1	AT1G16030.1, AT1G56410.1, AT3G09440.1, AT3G12580.1, AT5G02490.1, AT5G02500.1	Solyc03g117630.1.1, Solyc04g011440.4.1, Solyc06g005435.1.1, Solyc06g076020.3.1, Solyc07g005820.3.1, Solyc09g010630.3.1, Solyc10g086410.3.1, Solyc11g066060.2.1, Solyc11g066100.2.1	PGSC0003DMP400000783, PGSC0003DMP400000877, PGSC0003DMP400015292, PGSC0003DMP400015694, PGSC0003DMP400019802, PGSC0003DMP400025002, PGSC0003DMP400033372, PGSC0003DMP400048253, PGSC0003DMP400049888, PGSC0003DMP400052917	440382, 443120, 443126, 446858
72-1	BdiBd21-3.3G0653300	Bradi3g49230	OG0004809	Bradi3g49230.1.p, Bradi5g15820.2.p	Traes_6DL_B7D3994AF.1	Zm00001d003017_P002, Zm00001d017271_P005, Zm00001d051157_P001	LOC_Os02g41590.1, LOC_Os04g43750.1	AT3G09820.1, AT5G03300.1	Solyc09g007940.3.1, Solyc10g086190.2.1	PGSC0003DMP400037351, PGSC0003DMP400054630	438384
72-2	BdiBd21-3.5G0205600	Bradi5g15820	OG0004809	Bradi3g49230.1.p, Bradi5g15820.2.p	Traes_6DL_B7D3994AF.1	Zm00001d003017_P002, Zm00001d017271_P005, Zm00001d051157_P001	LOC_Os02g41590.1, LOC_Os04g43750.1	AT3G09820.1, AT5G03300.1	Solyc09g007940.3.1, Solyc10g086190.2.1	PGSC0003DMP400037351, PGSC0003DMP400054630	438384
73	BdiBd21-3.2G0528500	Bradi2g41630	OG0009509	Bradi2g41630.1.p	Traes_3AL_1D9B2CE84.1, Traes_3B_A53AE2708.2	Zm00001d044267_P003	LOC_Os01g39270.1	AT1G17650.1	Solyc03g121720.2.1	PGSC0003DMP400004604	416042, 440437
74	BdiBd21-3.5G0014700	Bradi5g01240	OG0003836	Bradi2g41620.2.p, Bradi5g01240.1.p	Traes_2DS_0DF5B5D76.1, Traes_2DS_A8B6703C5.1, Traes_3B_6679A382E.1	Zm00001d012274_P001, Zm00001d024864_P001, Zm00001d030494_P001, Zm00001d042723_P001	LOC_Os11g31090.1	AT3G48720.1, AT5G41040.1, AT5G63560.1	Solyc03g097500.3.1	PGSC0003DMP400054926	440924, 99210
75	BdiBd21-3.3G0648400	Bradi3g48840	OG0000076	Bradi3g47110.1.p, Bradi3g47120.1.p, Bradi3g48840.1.p, Bradi3g49250.2.p, Bradi3g49260.1.p, Bradi3g49270.1.p, Bradi3g49280.1.p, Bradi5g15830.1.p	Traes_1AS_0B9295A68.1, Traes_1AS_F9013A945.1, Traes_1BS_7068F56E6.1, Traes_1BS_723922D171.2, Traes_1BS_A3B2A0DAD.1, Traes_1BS_AEA817616.1, Traes_1BS_BD86C90A7.1, Traes_1BS_C26CCE0E9.1, Traes_1BS_C3AA04888.1, Traes_1DS_43DAC7A7F.1, Traes_1DS_A171C7D59.1, Traes_1DS_A21FCBA3D.1, Traes_1DS_A8BD91E4A.1, Traes_2AL_0DDC60D6E.1, Traes_2AL_2763280FC.1, Traes_2AL_9D78F85E2.1, Traes_2AL_9EC3226F7.1, Traes_2…	Zm00001d003015_P001, Zm00001d003016_P001, Zm00001d017274_P001, Zm00001d017275_P001, Zm00001d017276_P001, Zm00001d017279_P001, Zm00001d020933_P001, Zm00001d027249_P001, Zm00001d029015_P001, Zm00001d033286_P001, Zm00001d051161_P003, Zm00001d051163_P002, Zm00001d051164_P001, Zm00001d051166_P001	LOC_Os02g41630.2, LOC_Os02g41650.3, LOC_Os02g41670.1, LOC_Os02g41680.1, LOC_Os04g43760.1, LOC_Os04g43800.1, LOC_Os05g35290.1, LOC_Os08g21670.1, LOC_Os11g48110.1, LOC_Os12g33610.1	AT2G37040.1, AT3G10340.1, AT3G53260.1, AT5G04230.2	Solyc00g282510.2.1, Solyc03g036470.2.1, Solyc03g036473.1.1, Solyc03g036480.2.1, Solyc03g042560.2.1, Solyc03g071857.1.1, Solyc03g071870.1.1, Solyc03g078270.1.1, Solyc03g078280.2.1, Solyc05g056170.3.1, Solyc09g007890.1.1, Solyc09g007900.3.1, Solyc09g007910.3.1, Solyc09g007920.3.1, Solyc10g011920.2.1, Solyc10g011930.1.1, Solyc10g086180.2.1	PGSC0003DMP400009679, PGSC0003DMP400033672, PGSC0003DMP400037349, PGSC0003DMP400037350, PGSC0003DMP400037387, PGSC0003DMP400037388, PGSC0003DMP400040591, PGSC0003DMP400054631, PGSC0003DMP400054760	424403
76-1	BdiBd21-3.1G0201800	Bradi1g15050	OG0000872	Bradi1g15050.1.p, Bradi1g21990.1.p, Bradi2g50660.1.p	Traes_2AS_422EC3691.1, Traes_2BS_C791FB25A.1, Traes_2DS_544CCBC35.1, Traes_3B_F05B72B99.1, Traes_4AL_C0725C38C.1, Traes_4BS_3C044B05F.1, Traes_4DS_A4C6E51AC.1	Zm00001d006820_P001, Zm00001d013751_P005, Zm00001d022085_P001, Zm00001d033174_P001	LOC_Os03g40270.1, LOC_Os07g41360.1	AT3G02230.1, AT3G08900.1, AT5G15650.1, AT5G50750.1	Solyc02g065740.3.1, Solyc02g089170.3.1, Solyc03g019750.3.1, Solyc03g070390.3.1, Solyc03g114860.3.1, Solyc04g005340.2.1, Solyc05g012070.3.1	PGSC0003DMP400002479, PGSC0003DMP400003459, PGSC0003DMP400026778, PGSC0003DMP400042631, PGSC0003DMP400046164, PGSC0003DMP400049316	140071, 76446
76-2	BdiBd21-3.2G0648500	Bradi2g50660	OG0000872	Bradi1g15050.1.p, Bradi1g21990.1.p, Bradi2g50660.1.p	Traes_2AS_422EC3691.1, Traes_2BS_C791FB25A.1, Traes_2DS_544CCBC35.1, Traes_3B_F05B72B99.1, Traes_4AL_C0725C38C.1, Traes_4BS_3C044B05F.1, Traes_4DS_A4C6E51AC.1	Zm00001d006820_P001, Zm00001d013751_P005, Zm00001d022085_P001, Zm00001d033174_P001	LOC_Os03g40270.1, LOC_Os07g41360.1	AT3G02230.1, AT3G08900.1, AT5G15650.1, AT5G50750.1	Solyc02g065740.3.1, Solyc02g089170.3.1, Solyc03g019750.3.1, Solyc03g070390.3.1, Solyc03g114860.3.1, Solyc04g005340.2.1, Solyc05g012070.3.1	PGSC0003DMP400002479, PGSC0003DMP400003459, PGSC0003DMP400026778, PGSC0003DMP400042631, PGSC0003DMP400046164, PGSC0003DMP400049316	140071, 76446
77	BdiBd21-3.3G0767200	Bradi3g57990	OG0005791	Bradi3g57990.1.p	Traes_6DL_5C536D720.1	Zm00001d018161_P001, Zm00001d052164_P002, Zm00001d052165_P001	LOC_Os01g25484.1, LOC_Os01g25520.1	AT2G15620.1	Solyc01g108630.3.1, Solyc10g050890.2.1	PGSC0003DMP400014494, PGSC0003DMP400044761	178021
78	BdiBd21-3.2G0028400	Bradi2g02320	OG0005632	Bradi1g27257.1.p, Bradi2g02320.1.p, Bradi2g02330.1.p	Traes_3B_366EE6B18.1, Traes_3B_8141FA6AE.1, Traes_5BL_9B3CDC009.1, Traes_5BL_FF36C2889.1, Traes_5DL_1D582FE0B.1	Zm00001d039946_P001, Zm00001d039958_P001	LOC_Os01g04290.1, LOC_Os01g04300.1, LOC_Os05g23350.1, LOC_Os05g25560.1
79	BdiBd21-3.2G0743300	Bradi2g58050	OG0001384	Bradi1g36260.1.p, Bradi2g58050.1.p	Traes_3AL_441C0AE1B.1, Traes_3AL_E9A97403A.1, Traes_3B_9C144DF1F.2, Traes_3B_E653839AD1.1, Traes_7DL_439F5CB72.1	Zm00001d012103_P001, Zm00001d042453_P001	LOC_Os01g67860.1, LOC_Os05g33380.1, LOC_Os06g40640.1, LOC_Os08g02700.1, LOC_Os10g08022.1	AT2G36460.1, AT3G52930.1, AT4G26520.1, AT4G26530.1, AT5G03690.1	Solyc07g065900.3.1, Solyc09g009260.3.1, Solyc10g083570.2.1	PGSC0003DMP400004786, PGSC0003DMP400038572, PGSC0003DMP400049131	231316, 267384
80	BdiBd21-3.2G0555300	Bradi2g43520	OG0012739	Bradi2g43520.1.p	Traes_4DS_442FB1D91.1, Traes_7DL_712666F74.1	Zm00001d011349_P001, Zm00001d044475_P001	LOC_Os01g42880.1, LOC_Os07g39890.1, LOC_Os09g13450.1
81	BdiBd21-3.1G0541600	Bradi1g41820	OG0012484	Bradi1g41820.2.p	Traes_7DL_D222F9E90.1	Zm00001d007366_P003	LOC_Os03g36750.1	AT3G48420.1	Solyc03g111610.3.1	PGSC0003DMP400026606	437487
82	BdiBd21-3.4G0075700	Bradi4g05560	OG0007626	Bradi4g05560.1.p	Traes_5AS_9C191843B.1, Traes_5BS_733454DB3.2, Traes_5DS_CA1B6C93A.1	Zm00001d023836_P001, Zm00001d023863_P001	LOC_Os12g35580.1	AT2G20690.1	Solyc07g054190.3.1	PGSC0003DMP400031981	96865
83	BdiBd21-3.2G0158400	Bradi2g11860	OG0000639	Bradi1g17940.2.p, Bradi1g46720.1.p, Bradi2g11860.1.p, Bradi3g37340.1.p	Traes_2BS_9D58086CF.1, Traes_5BS_E7ADA47A4.1, Traes_5DS_76C825F2B.1, Traes_6AL_3EC6089A6.1, Traes_6DL_3FC2CA591.1, Traes_6DL_8B7AE5FF2.1	Zm00001d022460_P001, Zm00001d040650_P001, Zm00001d045048_P001, Zm00001d050082_P001	LOC_Os01g21034.1, LOC_Os06g09340.1, LOC_Os07g47830.1, LOC_Os08g34900.1	AT1G53830.1, AT2G26440.1, AT3G14310.1, AT3G43270.1, AT4G02300.1, AT4G02320.1, AT4G33220.1	Solyc03g123630.3.1, Solyc05g047590.3.1, Solyc06g009190.3.1, Solyc07g017600.3.1, Solyc09g075350.3.1	PGSC0003DMP400016183, PGSC0003DMP400024196, PGSC0003DMP400027914, PGSC0003DMP400031280, PGSC0003DMP400055021	101118, 114014, 154356, 232546, 89509
84	BdiBd21-3.5G0205700	Bradi5g15830	OG0000076	Bradi3g47110.1.p, Bradi3g47120.1.p, Bradi3g48840.1.p, Bradi3g49250.2.p, Bradi3g49260.1.p, Bradi3g49270.1.p, Bradi3g49280.1.p, Bradi5g15830.1.p	Traes_1AS_0B9295A68.1, Traes_1AS_F9013A945.1, Traes_1BS_7068F56E6.1, Traes_1BS_723922D171.2, Traes_1BS_A3B2A0DAD.1, Traes_1BS_AEA817616.1, Traes_1BS_BD86C90A7.1, Traes_1BS_C26CCE0E9.1, Traes_1BS_C3AA04888.1, Traes_1DS_43DAC7A7F.1, Traes_1DS_A171C7D59.1, Traes_1DS_A21FCBA3D.1, Traes_1DS_A8BD91E4A.1, Traes_2AL_0DDC60D6E.1, Traes_2AL_2763280FC.1, Traes_2AL_9D78F85E2.1, Traes_2AL_9EC3226F7.1, Traes_2…	Zm00001d003015_P001, Zm00001d003016_P001, Zm00001d017274_P001, Zm00001d017275_P001, Zm00001d017276_P001, Zm00001d017279_P001, Zm00001d020933_P001, Zm00001d027249_P001, Zm00001d029015_P001, Zm00001d033286_P001, Zm00001d051161_P003, Zm00001d051163_P002, Zm00001d051164_P001, Zm00001d051166_P001	LOC_Os02g41630.2, LOC_Os02g41650.3, LOC_Os02g41670.1, LOC_Os02g41680.1, LOC_Os04g43760.1, LOC_Os04g43800.1, LOC_Os05g35290.1, LOC_Os08g21670.1, LOC_Os11g48110.1, LOC_Os12g33610.1	AT2G37040.1, AT3G10340.1, AT3G53260.1, AT5G04230.2	Solyc00g282510.2.1, Solyc03g036470.2.1, Solyc03g036473.1.1, Solyc03g036480.2.1, Solyc03g042560.2.1, Solyc03g071857.1.1, Solyc03g071870.1.1, Solyc03g078270.1.1, Solyc03g078280.2.1, Solyc05g056170.3.1, Solyc09g007890.1.1, Solyc09g007900.3.1, Solyc09g007910.3.1, Solyc09g007920.3.1, Solyc10g011920.2.1, Solyc10g011930.1.1, Solyc10g086180.2.1	PGSC0003DMP400009679, PGSC0003DMP400033672, PGSC0003DMP400037349, PGSC0003DMP400037350, PGSC0003DMP400037387, PGSC0003DMP400037388, PGSC0003DMP400040591, PGSC0003DMP400054631, PGSC0003DMP400054760	424403
85	BdiBd21-3.2G0583700	Bradi2g45757	OG0009663	Bradi2g45757.1.p	Traes_3AL_A3B273BAC.1, Traes_3B_9E30100F9.1, Traes_3DL_D57F96580.1	Zm00001d043970_P001	LOC_Os01g47350.1	AT1G60550.1	Solyc05g005180.3.1	PGSC0003DMP400023904	170069
86	BdiBd21-3.5G0058000	Bradi5g04080	OG0000518	Bradi3g26385.1.p, Bradi3g26391.1.p, Bradi4g08500.2.p, Bradi4g08800.1.p, Bradi5g04080.1.p	Traes_2AS_2B3603918.1, Traes_2AS_3953901E4.1, Traes_2AS_C3EF3A27F.1, Traes_2AS_DDDAF2E70.1, Traes_2BS_640D008BF.1, Traes_2BS_9AC399080.1, Traes_2BS_ADC2F0EB8.1, Traes_2BS_E68F1B47C.4, Traes_2DS_3CC5F156F.1, Traes_2DS_53A082B2C.1, Traes_2DS_FA532168A.4, Traes_4DS_CE4EA2F97.1, Traes_5AL_9C5A73F10.1, Traes_5AL_AD0034878.1, Traes_5BL_6231D2EE7.1, Traes_5BL_6231D2EE71.1, Traes_5BL_8E1A52A4F.1, Traes_5…	Zm00001d004894_P001, Zm00001d052595_P001	LOC_Os12g17600.1, LOC_Os12g19381.1, LOC_Os12g19470.2	AT1G67090.1, AT5G38410.3, AT5G38420.1, AT5G38430.1	Solyc02g063150.3.1, Solyc02g085950.3.1, Solyc03g034220.3.1, Solyc07g017950.3.1	PGSC0003DMP400007324, PGSC0003DMP400022435, PGSC0003DMP400034002, PGSC0003DMP400041818, PGSC0003DMP400045852	17395
87-1	BdiBd21-3.3G0624900	Bradi3g47110	OG0000076	Bradi3g47110.1.p, Bradi3g47120.1.p, Bradi3g48840.1.p, Bradi3g49250.2.p, Bradi3g49260.1.p, Bradi3g49270.1.p, Bradi3g49280.1.p, Bradi5g15830.1.p	Traes_1AS_0B9295A68.1, Traes_1AS_F9013A945.1, Traes_1BS_7068F56E6.1, Traes_1BS_723922D171.2, Traes_1BS_A3B2A0DAD.1, Traes_1BS_AEA817616.1, Traes_1BS_BD86C90A7.1, Traes_1BS_C26CCE0E9.1, Traes_1BS_C3AA04888.1, Traes_1DS_43DAC7A7F.1, Traes_1DS_A171C7D59.1, Traes_1DS_A21FCBA3D.1, Traes_1DS_A8BD91E4A.1, Traes_2AL_0DDC60D6E.1, Traes_2AL_2763280FC.1, Traes_2AL_9D78F85E2.1, Traes_2AL_9EC3226F7.1, Traes_2…	Zm00001d003015_P001, Zm00001d003016_P001, Zm00001d017274_P001, Zm00001d017275_P001, Zm00001d017276_P001, Zm00001d017279_P001, Zm00001d020933_P001, Zm00001d027249_P001, Zm00001d029015_P001, Zm00001d033286_P001, Zm00001d051161_P003, Zm00001d051163_P002, Zm00001d051164_P001, Zm00001d051166_P001	LOC_Os02g41630.2, LOC_Os02g41650.3, LOC_Os02g41670.1, LOC_Os02g41680.1, LOC_Os04g43760.1, LOC_Os04g43800.1, LOC_Os05g35290.1, LOC_Os08g21670.1, LOC_Os11g48110.1, LOC_Os12g33610.1	AT2G37040.1, AT3G10340.1, AT3G53260.1, AT5G04230.2	Solyc00g282510.2.1, Solyc03g036470.2.1, Solyc03g036473.1.1, Solyc03g036480.2.1, Solyc03g042560.2.1, Solyc03g071857.1.1, Solyc03g071870.1.1, Solyc03g078270.1.1, Solyc03g078280.2.1, Solyc05g056170.3.1, Solyc09g007890.1.1, Solyc09g007900.3.1, Solyc09g007910.3.1, Solyc09g007920.3.1, Solyc10g011920.2.1, Solyc10g011930.1.1, Solyc10g086180.2.1	PGSC0003DMP400009679, PGSC0003DMP400033672, PGSC0003DMP400037349, PGSC0003DMP400037350, PGSC0003DMP400037387, PGSC0003DMP400037388, PGSC0003DMP400040591, PGSC0003DMP400054631, PGSC0003DMP400054760	424403
87-2	BdiBd21-3.3G0625000	Bradi3g47120	OG0000076	Bradi3g47110.1.p, Bradi3g47120.1.p, Bradi3g48840.1.p, Bradi3g49250.2.p, Bradi3g49260.1.p, Bradi3g49270.1.p, Bradi3g49280.1.p, Bradi5g15830.1.p	Traes_1AS_0B9295A68.1, Traes_1AS_F9013A945.1, Traes_1BS_7068F56E6.1, Traes_1BS_723922D171.2, Traes_1BS_A3B2A0DAD.1, Traes_1BS_AEA817616.1, Traes_1BS_BD86C90A7.1, Traes_1BS_C26CCE0E9.1, Traes_1BS_C3AA04888.1, Traes_1DS_43DAC7A7F.1, Traes_1DS_A171C7D59.1, Traes_1DS_A21FCBA3D.1, Traes_1DS_A8BD91E4A.1, Traes_2AL_0DDC60D6E.1, Traes_2AL_2763280FC.1, Traes_2AL_9D78F85E2.1, Traes_2AL_9EC3226F7.1, Traes_2…	Zm00001d003015_P001, Zm00001d003016_P001, Zm00001d017274_P001, Zm00001d017275_P001, Zm00001d017276_P001, Zm00001d017279_P001, Zm00001d020933_P001, Zm00001d027249_P001, Zm00001d029015_P001, Zm00001d033286_P001, Zm00001d051161_P003, Zm00001d051163_P002, Zm00001d051164_P001, Zm00001d051166_P001	LOC_Os02g41630.2, LOC_Os02g41650.3, LOC_Os02g41670.1, LOC_Os02g41680.1, LOC_Os04g43760.1, LOC_Os04g43800.1, LOC_Os05g35290.1, LOC_Os08g21670.1, LOC_Os11g48110.1, LOC_Os12g33610.1	AT2G37040.1, AT3G10340.1, AT3G53260.1, AT5G04230.2	Solyc00g282510.2.1, Solyc03g036470.2.1, Solyc03g036473.1.1, Solyc03g036480.2.1, Solyc03g042560.2.1, Solyc03g071857.1.1, Solyc03g071870.1.1, Solyc03g078270.1.1, Solyc03g078280.2.1, Solyc05g056170.3.1, Solyc09g007890.1.1, Solyc09g007900.3.1, Solyc09g007910.3.1, Solyc09g007920.3.1, Solyc10g011920.2.1, Solyc10g011930.1.1, Solyc10g086180.2.1	PGSC0003DMP400009679, PGSC0003DMP400033672, PGSC0003DMP400037349, PGSC0003DMP400037350, PGSC0003DMP400037387, PGSC0003DMP400037388, PGSC0003DMP400040591, PGSC0003DMP400054631, PGSC0003DMP400054760	424403
87-3	BdiBd21-3.3G0653900	Bradi3g49280	OG0000076	Bradi3g47110.1.p, Bradi3g47120.1.p, Bradi3g48840.1.p, Bradi3g49250.2.p, Bradi3g49260.1.p, Bradi3g49270.1.p, Bradi3g49280.1.p, Bradi5g15830.1.p	Traes_1AS_0B9295A68.1, Traes_1AS_F9013A945.1, Traes_1BS_7068F56E6.1, Traes_1BS_723922D171.2, Traes_1BS_A3B2A0DAD.1, Traes_1BS_AEA817616.1, Traes_1BS_BD86C90A7.1, Traes_1BS_C26CCE0E9.1, Traes_1BS_C3AA04888.1, Traes_1DS_43DAC7A7F.1, Traes_1DS_A171C7D59.1, Traes_1DS_A21FCBA3D.1, Traes_1DS_A8BD91E4A.1, Traes_2AL_0DDC60D6E.1, Traes_2AL_2763280FC.1, Traes_2AL_9D78F85E2.1, Traes_2AL_9EC3226F7.1, Traes_2…	Zm00001d003015_P001, Zm00001d003016_P001, Zm00001d017274_P001, Zm00001d017275_P001, Zm00001d017276_P001, Zm00001d017279_P001, Zm00001d020933_P001, Zm00001d027249_P001, Zm00001d029015_P001, Zm00001d033286_P001, Zm00001d051161_P003, Zm00001d051163_P002, Zm00001d051164_P001, Zm00001d051166_P001	LOC_Os02g41630.2, LOC_Os02g41650.3, LOC_Os02g41670.1, LOC_Os02g41680.1, LOC_Os04g43760.1, LOC_Os04g43800.1, LOC_Os05g35290.1, LOC_Os08g21670.1, LOC_Os11g48110.1, LOC_Os12g33610.1	AT2G37040.1, AT3G10340.1, AT3G53260.1, AT5G04230.2	Solyc00g282510.2.1, Solyc03g036470.2.1, Solyc03g036473.1.1, Solyc03g036480.2.1, Solyc03g042560.2.1, Solyc03g071857.1.1, Solyc03g071870.1.1, Solyc03g078270.1.1, Solyc03g078280.2.1, Solyc05g056170.3.1, Solyc09g007890.1.1, Solyc09g007900.3.1, Solyc09g007910.3.1, Solyc09g007920.3.1, Solyc10g011920.2.1, Solyc10g011930.1.1, Solyc10g086180.2.1	PGSC0003DMP400009679, PGSC0003DMP400033672, PGSC0003DMP400037349, PGSC0003DMP400037350, PGSC0003DMP400037387, PGSC0003DMP400037388, PGSC0003DMP400040591, PGSC0003DMP400054631, PGSC0003DMP400054760	424403
88	BdiBd21-3.4G0343200	Bradi4g24367	OG0001484	Bradi2g01350.1.p, Bradi4g24367.1.p	Traes_3B_9769F92BC.1, Traes_4AL_C3729F680.2, Traes_4BS_D12DBE6D3.1, Traes_4DS_F311D64BE.2, Traes_5BS_017F8702A.1, Traes_5DS_D693664F7.4	Zm00001d008491_P001, Zm00001d023559_P001, Zm00001d040084_P001, Zm00001d053015_P001	LOC_Os01g02880.1, LOC_Os11g07020.1	AT2G01140.1, AT2G21330.1, AT4G38970.1	Solyc01g110360.3.1, Solyc02g062340.3.1, Solyc02g084440.3.1, Solyc05g008600.3.1	PGSC0003DMP400005640, PGSC0003DMP400006334, PGSC0003DMP400021255, PGSC0003DMP400053207	270698
89	BdiBd21-3.3G0653700	Bradi3g49260	OG0000076	Bradi3g47110.1.p, Bradi3g47120.1.p, Bradi3g48840.1.p, Bradi3g49250.2.p, Bradi3g49260.1.p, Bradi3g49270.1.p, Bradi3g49280.1.p, Bradi5g15830.1.p	Traes_1AS_0B9295A68.1, Traes_1AS_F9013A945.1, Traes_1BS_7068F56E6.1, Traes_1BS_723922D171.2, Traes_1BS_A3B2A0DAD.1, Traes_1BS_AEA817616.1, Traes_1BS_BD86C90A7.1, Traes_1BS_C26CCE0E9.1, Traes_1BS_C3AA04888.1, Traes_1DS_43DAC7A7F.1, Traes_1DS_A171C7D59.1, Traes_1DS_A21FCBA3D.1, Traes_1DS_A8BD91E4A.1, Traes_2AL_0DDC60D6E.1, Traes_2AL_2763280FC.1, Traes_2AL_9D78F85E2.1, Traes_2AL_9EC3226F7.1, Traes_2…	Zm00001d003015_P001, Zm00001d003016_P001, Zm00001d017274_P001, Zm00001d017275_P001, Zm00001d017276_P001, Zm00001d017279_P001, Zm00001d020933_P001, Zm00001d027249_P001, Zm00001d029015_P001, Zm00001d033286_P001, Zm00001d051161_P003, Zm00001d051163_P002, Zm00001d051164_P001, Zm00001d051166_P001	LOC_Os02g41630.2, LOC_Os02g41650.3, LOC_Os02g41670.1, LOC_Os02g41680.1, LOC_Os04g43760.1, LOC_Os04g43800.1, LOC_Os05g35290.1, LOC_Os08g21670.1, LOC_Os11g48110.1, LOC_Os12g33610.1	AT2G37040.1, AT3G10340.1, AT3G53260.1, AT5G04230.2	Solyc00g282510.2.1, Solyc03g036470.2.1, Solyc03g036473.1.1, Solyc03g036480.2.1, Solyc03g042560.2.1, Solyc03g071857.1.1, Solyc03g071870.1.1, Solyc03g078270.1.1, Solyc03g078280.2.1, Solyc05g056170.3.1, Solyc09g007890.1.1, Solyc09g007900.3.1, Solyc09g007910.3.1, Solyc09g007920.3.1, Solyc10g011920.2.1, Solyc10g011930.1.1, Solyc10g086180.2.1	PGSC0003DMP400009679, PGSC0003DMP400033672, PGSC0003DMP400037349, PGSC0003DMP400037350, PGSC0003DMP400037387, PGSC0003DMP400037388, PGSC0003DMP400040591, PGSC0003DMP400054631, PGSC0003DMP400054760	424403
90-1	BdiBd21-3.4G0116800	Bradi4g08500	OG0000518	Bradi3g26385.1.p, Bradi3g26391.1.p, Bradi4g08500.2.p, Bradi4g08800.1.p, Bradi5g04080.1.p	Traes_2AS_2B3603918.1, Traes_2AS_3953901E4.1, Traes_2AS_C3EF3A27F.1, Traes_2AS_DDDAF2E70.1, Traes_2BS_640D008BF.1, Traes_2BS_9AC399080.1, Traes_2BS_ADC2F0EB8.1, Traes_2BS_E68F1B47C.4, Traes_2DS_3CC5F156F.1, Traes_2DS_53A082B2C.1, Traes_2DS_FA532168A.4, Traes_4DS_CE4EA2F97.1, Traes_5AL_9C5A73F10.1, Traes_5AL_AD0034878.1, Traes_5BL_6231D2EE7.1, Traes_5BL_6231D2EE71.1, Traes_5BL_8E1A52A4F.1, Traes_5…	Zm00001d004894_P001, Zm00001d052595_P001	LOC_Os12g17600.1, LOC_Os12g19381.1, LOC_Os12g19470.2	AT1G67090.1, AT5G38410.3, AT5G38420.1, AT5G38430.1	Solyc02g063150.3.1, Solyc02g085950.3.1, Solyc03g034220.3.1, Solyc07g017950.3.1	PGSC0003DMP400007324, PGSC0003DMP400022435, PGSC0003DMP400034002, PGSC0003DMP400041818, PGSC0003DMP400045852	17395
90-2	BdiBd21-3.4G0120800	Bradi4g08800	OG0000518	Bradi3g26385.1.p, Bradi3g26391.1.p, Bradi4g08500.2.p, Bradi4g08800.1.p, Bradi5g04080.1.p	Traes_2AS_2B3603918.1, Traes_2AS_3953901E4.1, Traes_2AS_C3EF3A27F.1, Traes_2AS_DDDAF2E70.1, Traes_2BS_640D008BF.1, Traes_2BS_9AC399080.1, Traes_2BS_ADC2F0EB8.1, Traes_2BS_E68F1B47C.4, Traes_2DS_3CC5F156F.1, Traes_2DS_53A082B2C.1, Traes_2DS_FA532168A.4, Traes_4DS_CE4EA2F97.1, Traes_5AL_9C5A73F10.1, Traes_5AL_AD0034878.1, Traes_5BL_6231D2EE7.1, Traes_5BL_6231D2EE71.1, Traes_5BL_8E1A52A4F.1, Traes_5…	Zm00001d004894_P001, Zm00001d052595_P001	LOC_Os12g17600.1, LOC_Os12g19381.1, LOC_Os12g19470.2	AT1G67090.1, AT5G38410.3, AT5G38420.1, AT5G38430.1	Solyc02g063150.3.1, Solyc02g085950.3.1, Solyc03g034220.3.1, Solyc07g017950.3.1	PGSC0003DMP400007324, PGSC0003DMP400022435, PGSC0003DMP400034002, PGSC0003DMP400041818, PGSC0003DMP400045852	17395
91-1	BdiBd21-3.2G0275700	Bradi1g39206	OG0000267	Bradi1g39206.1.p, Bradi2g13087.1.p, Bradi2g20990.1.p, Bradi3g27277.1.p, Bradi3g27325.1.p	Traes_1AL_9EFC68149.1, Traes_1AS_85E3AE04E.2, Traes_1BL_17CC8CBAB.1, Traes_1BS_282E51555.1, Traes_1DS_282E51555.1, Traes_2AL_577BE9937.2, Traes_2AS_43D9860BB.2, Traes_2BL_DEAAF1219.1, Traes_2BS_43D9860BB.2, Traes_2DL_5AEA52C41.1, Traes_2DS_8AE138D80.1, Traes_3AL_D337C4482.1, Traes_3AS_E92E6FA1E.2, Traes_3B_580B4F1CD.2, Traes_3B_B4B5AB639.2, Traes_3DL_43D9860BB.2, Traes_3DS_171B4A263.2, Traes_4AL_…	GRMZM5G815453_P01, Zm00001d000279_P001, Zm00001d006402_P004, Zm00001d045698_P001	LOC_Os10g21268.1, LOC_Os12g10580.1	AT2G07732.1, ATCG00490.1, ATMG00280.1	Solyc00g203660.2.1, Solyc12g062420.2.1, Solyc12g062540.2.1, Solyc12g062550.1.1	PGSC0003DMP400055787	137874
91-2	BdiBd21-3.2G0606400	#N/A
91-3	BdiBd21-3.3G0226000	#N/A
91-4	BdiBd21-3.3G0350500	Bradi3g27277	OG0000267	Bradi1g39206.1.p, Bradi2g13087.1.p, Bradi2g20990.1.p, Bradi3g27277.1.p, Bradi3g27325.1.p	Traes_1AL_9EFC68149.1, Traes_1AS_85E3AE04E.2, Traes_1BL_17CC8CBAB.1, Traes_1BS_282E51555.1, Traes_1DS_282E51555.1, Traes_2AL_577BE9937.2, Traes_2AS_43D9860BB.2, Traes_2BL_DEAAF1219.1, Traes_2BS_43D9860BB.2, Traes_2DL_5AEA52C41.1, Traes_2DS_8AE138D80.1, Traes_3AL_D337C4482.1, Traes_3AS_E92E6FA1E.2, Traes_3B_580B4F1CD.2, Traes_3B_B4B5AB639.2, Traes_3DL_43D9860BB.2, Traes_3DS_171B4A263.2, Traes_4AL_…	GRMZM5G815453_P01, Zm00001d000279_P001, Zm00001d006402_P004, Zm00001d045698_P001	LOC_Os10g21268.1, LOC_Os12g10580.1	AT2G07732.1, ATCG00490.1, ATMG00280.1	Solyc00g203660.2.1, Solyc12g062420.2.1, Solyc12g062540.2.1, Solyc12g062550.1.1	PGSC0003DMP400055787	137874
91-5	BdiBd21-3.3G0351100	Bradi3g27325	OG0000267	Bradi1g39206.1.p, Bradi2g13087.1.p, Bradi2g20990.1.p, Bradi3g27277.1.p, Bradi3g27325.1.p	Traes_1AL_9EFC68149.1, Traes_1AS_85E3AE04E.2, Traes_1BL_17CC8CBAB.1, Traes_1BS_282E51555.1, Traes_1DS_282E51555.1, Traes_2AL_577BE9937.2, Traes_2AS_43D9860BB.2, Traes_2BL_DEAAF1219.1, Traes_2BS_43D9860BB.2, Traes_2DL_5AEA52C41.1, Traes_2DS_8AE138D80.1, Traes_3AL_D337C4482.1, Traes_3AS_E92E6FA1E.2, Traes_3B_580B4F1CD.2, Traes_3B_B4B5AB639.2, Traes_3DL_43D9860BB.2, Traes_3DS_171B4A263.2, Traes_4AL_…	GRMZM5G815453_P01, Zm00001d000279_P001, Zm00001d006402_P004, Zm00001d045698_P001	LOC_Os10g21268.1, LOC_Os12g10580.1	AT2G07732.1, ATCG00490.1, ATMG00280.1	Solyc00g203660.2.1, Solyc12g062420.2.1, Solyc12g062540.2.1, Solyc12g062550.1.1	PGSC0003DMP400055787	137874
91-6	BdiBd21-3.4G0581600	#N/A
92-1	BdiBd21-3.1G0140400	Bradi1g10480	OG0000635	Bradi1g10480.1.p, Bradi1g68807.2.p, Bradi3g37830.1.p, Bradi5g11600.1.p, Bradi5g11640.1.p	Traes_2AL_104945FD6.1, Traes_2BL_9E4DA3DB5.1, Traes_2BL_EB3642842.1, Traes_3AL_F623F588A.2, Traes_3B_6423AF323.1, Traes_3B_B96A4CFA6.2, Traes_4AL_9BCB37710.1, Traes_4AS_ED8D7EE94.1, Traes_4BL_519F606C0.1, Traes_4BS_D94FACCE2.1, Traes_4DL_F8CEC5A40.2, Traes_4DS_DAAEEC698.1	Zm00001d003522_P002, Zm00001d003531_P002, Zm00001d033805_P001, Zm00001d047981_P001	LOC_Os03g13300.1, LOC_Os03g51080.1, LOC_Os04g37460.1, LOC_Os04g37500.1	AT1G65960.2, AT2G02000.1, AT2G02010.1, AT3G17760.1, AT5G17330.1	Solyc01g005000.3.1, Solyc03g098240.3.1, Solyc04g025530.3.1, Solyc05g054050.3.1, Solyc11g011920.2.1	PGSC0003DMP400002312, PGSC0003DMP400023594, PGSC0003DMP400039465, PGSC0003DMP400054064	164618
92-2	BdiBd21-3.1G0927400	Bradi1g68807	OG0000635	Bradi1g10480.1.p, Bradi1g68807.2.p, Bradi3g37830.1.p, Bradi5g11600.1.p, Bradi5g11640.1.p	Traes_2AL_104945FD6.1, Traes_2BL_9E4DA3DB5.1, Traes_2BL_EB3642842.1, Traes_3AL_F623F588A.2, Traes_3B_6423AF323.1, Traes_3B_B96A4CFA6.2, Traes_4AL_9BCB37710.1, Traes_4AS_ED8D7EE94.1, Traes_4BL_519F606C0.1, Traes_4BS_D94FACCE2.1, Traes_4DL_F8CEC5A40.2, Traes_4DS_DAAEEC698.1	Zm00001d003522_P002, Zm00001d003531_P002, Zm00001d033805_P001, Zm00001d047981_P001	LOC_Os03g13300.1, LOC_Os03g51080.1, LOC_Os04g37460.1, LOC_Os04g37500.1	AT1G65960.2, AT2G02000.1, AT2G02010.1, AT3G17760.1, AT5G17330.1	Solyc01g005000.3.1, Solyc03g098240.3.1, Solyc04g025530.3.1, Solyc05g054050.3.1, Solyc11g011920.2.1	PGSC0003DMP400002312, PGSC0003DMP400023594, PGSC0003DMP400039465, PGSC0003DMP400054064	164618
92-3	BdiBd21-3.3G0498900	Bradi3g37830	OG0000635	Bradi1g10480.1.p, Bradi1g68807.2.p, Bradi3g37830.1.p, Bradi5g11600.1.p, Bradi5g11640.1.p	Traes_2AL_104945FD6.1, Traes_2BL_9E4DA3DB5.1, Traes_2BL_EB3642842.1, Traes_3AL_F623F588A.2, Traes_3B_6423AF323.1, Traes_3B_B96A4CFA6.2, Traes_4AL_9BCB37710.1, Traes_4AS_ED8D7EE94.1, Traes_4BL_519F606C0.1, Traes_4BS_D94FACCE2.1, Traes_4DL_F8CEC5A40.2, Traes_4DS_DAAEEC698.1	Zm00001d003522_P002, Zm00001d003531_P002, Zm00001d033805_P001, Zm00001d047981_P001	LOC_Os03g13300.1, LOC_Os03g51080.1, LOC_Os04g37460.1, LOC_Os04g37500.1	AT1G65960.2, AT2G02000.1, AT2G02010.1, AT3G17760.1, AT5G17330.1	Solyc01g005000.3.1, Solyc03g098240.3.1, Solyc04g025530.3.1, Solyc05g054050.3.1, Solyc11g011920.2.1	PGSC0003DMP400002312, PGSC0003DMP400023594, PGSC0003DMP400039465, PGSC0003DMP400054064	164618
92-4	BdiBd21-3.5G0145800	Bradi5g11600	OG0000635	Bradi1g10480.1.p, Bradi1g68807.2.p, Bradi3g37830.1.p, Bradi5g11600.1.p, Bradi5g11640.1.p	Traes_2AL_104945FD6.1, Traes_2BL_9E4DA3DB5.1, Traes_2BL_EB3642842.1, Traes_3AL_F623F588A.2, Traes_3B_6423AF323.1, Traes_3B_B96A4CFA6.2, Traes_4AL_9BCB37710.1, Traes_4AS_ED8D7EE94.1, Traes_4BL_519F606C0.1, Traes_4BS_D94FACCE2.1, Traes_4DL_F8CEC5A40.2, Traes_4DS_DAAEEC698.1	Zm00001d003522_P002, Zm00001d003531_P002, Zm00001d033805_P001, Zm00001d047981_P001	LOC_Os03g13300.1, LOC_Os03g51080.1, LOC_Os04g37460.1, LOC_Os04g37500.1	AT1G65960.2, AT2G02000.1, AT2G02010.1, AT3G17760.1, AT5G17330.1	Solyc01g005000.3.1, Solyc03g098240.3.1, Solyc04g025530.3.1, Solyc05g054050.3.1, Solyc11g011920.2.1	PGSC0003DMP400002312, PGSC0003DMP400023594, PGSC0003DMP400039465, PGSC0003DMP400054064	164618
92-5	BdiBd21-3.5G0146200	Bradi5g11640	OG0000635	Bradi1g10480.1.p, Bradi1g68807.2.p, Bradi3g37830.1.p, Bradi5g11600.1.p, Bradi5g11640.1.p	Traes_2AL_104945FD6.1, Traes_2BL_9E4DA3DB5.1, Traes_2BL_EB3642842.1, Traes_3AL_F623F588A.2, Traes_3B_6423AF323.1, Traes_3B_B96A4CFA6.2, Traes_4AL_9BCB37710.1, Traes_4AS_ED8D7EE94.1, Traes_4BL_519F606C0.1, Traes_4BS_D94FACCE2.1, Traes_4DL_F8CEC5A40.2, Traes_4DS_DAAEEC698.1	Zm00001d003522_P002, Zm00001d003531_P002, Zm00001d033805_P001, Zm00001d047981_P001	LOC_Os03g13300.1, LOC_Os03g51080.1, LOC_Os04g37460.1, LOC_Os04g37500.1	AT1G65960.2, AT2G02000.1, AT2G02010.1, AT3G17760.1, AT5G17330.1	Solyc01g005000.3.1, Solyc03g098240.3.1, Solyc04g025530.3.1, Solyc05g054050.3.1, Solyc11g011920.2.1	PGSC0003DMP400002312, PGSC0003DMP400023594, PGSC0003DMP400039465, PGSC0003DMP400054064	164618
93-1	BdiBd21-3.2G0309400	Bradi2g23460	OG0001773	Bradi2g23460.1.p, Bradi2g54890.1.p, Bradi3g37327.2.p	Traes_1AL_7D7864504.2, Traes_1BS_CE58290DD.1, Traes_1DS_6DC9F7B79.1, Traes_3AL_2B49570F4.1, Traes_3AS_31255652A.2, Traes_3B_11C4E96A0.2, Traes_3B_9B69D1F50.2, Traes_3DS_7075D1DAB.1	Zm00001d010054_P001, Zm00001d042869_P001	LOC_Os01g62860.1, LOC_Os01g62870.1	AT2G37770.2, AT2G37790.1, AT3G53880.1	Solyc09g011240.3.1	PGSC0003DMP400015628, PGSC0003DMP400015631	141212, 159380, 78063
93-2	BdiBd21-3.2G0702200	Bradi2g54890	OG0001773	Bradi2g23460.1.p, Bradi2g54890.1.p, Bradi3g37327.2.p	Traes_1AL_7D7864504.2, Traes_1BS_CE58290DD.1, Traes_1DS_6DC9F7B79.1, Traes_3AL_2B49570F4.1, Traes_3AS_31255652A.2, Traes_3B_11C4E96A0.2, Traes_3B_9B69D1F50.2, Traes_3DS_7075D1DAB.1	Zm00001d010054_P001, Zm00001d042869_P001	LOC_Os01g62860.1, LOC_Os01g62870.1	AT2G37770.2, AT2G37790.1, AT3G53880.1	Solyc09g011240.3.1	PGSC0003DMP400015628, PGSC0003DMP400015631	141212, 159380, 78063
93-3	BdiBd21-3.3G0491600	Bradi3g37327	OG0001773	Bradi2g23460.1.p, Bradi2g54890.1.p, Bradi3g37327.2.p	Traes_1AL_7D7864504.2, Traes_1BS_CE58290DD.1, Traes_1DS_6DC9F7B79.1, Traes_3AL_2B49570F4.1, Traes_3AS_31255652A.2, Traes_3B_11C4E96A0.2, Traes_3B_9B69D1F50.2, Traes_3DS_7075D1DAB.1	Zm00001d010054_P001, Zm00001d042869_P001	LOC_Os01g62860.1, LOC_Os01g62870.1	AT2G37770.2, AT2G37790.1, AT3G53880.1	Solyc09g011240.3.1	PGSC0003DMP400015628, PGSC0003DMP400015631	141212, 159380, 78063
94	BdiBd21-3.1G0287200	Bradi1g21990	OG0000872	Bradi1g15050.1.p, Bradi1g21990.1.p, Bradi2g50660.1.p	Traes_2AS_422EC3691.1, Traes_2BS_C791FB25A.1, Traes_2DS_544CCBC35.1, Traes_3B_F05B72B99.1, Traes_4AL_C0725C38C.1, Traes_4BS_3C044B05F.1, Traes_4DS_A4C6E51AC.1	Zm00001d006820_P001, Zm00001d013751_P005, Zm00001d022085_P001, Zm00001d033174_P001	LOC_Os03g40270.1, LOC_Os07g41360.1	AT3G02230.1, AT3G08900.1, AT5G15650.1, AT5G50750.1	Solyc02g065740.3.1, Solyc02g089170.3.1, Solyc03g019750.3.1, Solyc03g070390.3.1, Solyc03g114860.3.1, Solyc04g005340.2.1, Solyc05g012070.3.1	PGSC0003DMP400002479, PGSC0003DMP400003459, PGSC0003DMP400026778, PGSC0003DMP400042631, PGSC0003DMP400046164, PGSC0003DMP400049316	140071, 76446
95	BdiBd21-3.1G0750000	#N/A	Bogus
96-1	BdiBd21-3.2G0653800	Bradi2g51120	OG0008744	Bradi2g02360.1.p, Bradi2g51120.1.p, Bradi2g51160.2.p, Bradi2g51170.1.p	Traes_1DS_EB64D875F1.2, Traes_2BL_C7C64DC95.1, Traes_3B_32AE0BA64.1	Zm00001d027947_P001, Zm00001d027949_P001	LOC_Os01g56380.1, LOC_Os10g23900.1
96-2	BdiBd21-3.2G0654700	Bradi2g51170	OG0008744	Bradi2g02360.1.p, Bradi2g51120.1.p, Bradi2g51160.2.p, Bradi2g51170.1.p	Traes_1DS_EB64D875F1.2, Traes_2BL_C7C64DC95.1, Traes_3B_32AE0BA64.1	Zm00001d027947_P001, Zm00001d027949_P001	LOC_Os01g56380.1, LOC_Os10g23900.1
97	BdiBd21-3.2G0715800	Bradi2g55950	OG0010708	Bradi2g55950.2.p	Traes_3AL_040E3794F.1, Traes_3B_C9D86384C.2	Zm00001d042746_P003	LOC_Os01g64520.1	AT2G26230.1	Solyc11g006550.3.1	PGSC0003DMP400003553	172716
98	BdiBd21-3.3G0653500	Bradi3g49250	OG0000076	Bradi3g47110.1.p, Bradi3g47120.1.p, Bradi3g48840.1.p, Bradi3g49250.2.p, Bradi3g49260.1.p, Bradi3g49270.1.p, Bradi3g49280.1.p, Bradi5g15830.1.p	Traes_1AS_0B9295A68.1, Traes_1AS_F9013A945.1, Traes_1BS_7068F56E6.1, Traes_1BS_723922D171.2, Traes_1BS_A3B2A0DAD.1, Traes_1BS_AEA817616.1, Traes_1BS_BD86C90A7.1, Traes_1BS_C26CCE0E9.1, Traes_1BS_C3AA04888.1, Traes_1DS_43DAC7A7F.1, Traes_1DS_A171C7D59.1, Traes_1DS_A21FCBA3D.1, Traes_1DS_A8BD91E4A.1, Traes_2AL_0DDC60D6E.1, Traes_2AL_2763280FC.1, Traes_2AL_9D78F85E2.1, Traes_2AL_9EC3226F7.1, Traes_2…	Zm00001d003015_P001, Zm00001d003016_P001, Zm00001d017274_P001, Zm00001d017275_P001, Zm00001d017276_P001, Zm00001d017279_P001, Zm00001d020933_P001, Zm00001d027249_P001, Zm00001d029015_P001, Zm00001d033286_P001, Zm00001d051161_P003, Zm00001d051163_P002, Zm00001d051164_P001, Zm00001d051166_P001	LOC_Os02g41630.2, LOC_Os02g41650.3, LOC_Os02g41670.1, LOC_Os02g41680.1, LOC_Os04g43760.1, LOC_Os04g43800.1, LOC_Os05g35290.1, LOC_Os08g21670.1, LOC_Os11g48110.1, LOC_Os12g33610.1	AT2G37040.1, AT3G10340.1, AT3G53260.1, AT5G04230.2	Solyc00g282510.2.1, Solyc03g036470.2.1, Solyc03g036473.1.1, Solyc03g036480.2.1, Solyc03g042560.2.1, Solyc03g071857.1.1, Solyc03g071870.1.1, Solyc03g078270.1.1, Solyc03g078280.2.1, Solyc05g056170.3.1, Solyc09g007890.1.1, Solyc09g007900.3.1, Solyc09g007910.3.1, Solyc09g007920.3.1, Solyc10g011920.2.1, Solyc10g011930.1.1, Solyc10g086180.2.1	PGSC0003DMP400009679, PGSC0003DMP400033672, PGSC0003DMP400037349, PGSC0003DMP400037350, PGSC0003DMP400037387, PGSC0003DMP400037388, PGSC0003DMP400040591, PGSC0003DMP400054631, PGSC0003DMP400054760	424403
99	BdiBd21-3.2G0571000	Bradi2g44856	OG0000649	Bradi2g44856.2.p, Bradi2g44870.1.p	Traes_3AL_4F4132490.1, Traes_3AL_FE8836E99.1, Traes_3B_0E2257A61.1, Traes_3B_E991FA792.1, Traes_3DL_90DF5777B.1, Traes_3DL_B58F5DEEF.1, Traes_4AL_DAC0BD20D.2, Traes_5AS_F2D18E635.1, Traes_7AL_1C2CD20D1.1, Traes_7AL_1C45A006F.1, Traes_7AL_9812088EB.1, Traes_7BL_0D56AD95C.1, Traes_7BL_C91DBD66C.2, Traes_7BL_D78991051.1, Traes_7DL_37524282D.1, Traes_7DL_B228E9EA8.2, Traes_7DL_F7D784F1F.1	Zm00001d011454_P001, Zm00001d044095_P001, Zm00001d044096_P001, Zm00001d044099_P002	LOC_Os01g45274.1	AT1G23730.1, AT1G70410.2, AT3G01500.2, AT5G14740.1	Solyc02g067750.3.1, Solyc02g086820.3.1, Solyc05g005490.3.1	PGSC0003DMP400000965, PGSC0003DMP400012321, PGSC0003DMP400053966	102513, 25779, 80889, 81873, 86779, 95906
100	BdiBd21-3.3G0594700	Bradi3g44820	OG0000246	Bradi1g18210.3.p, Bradi1g41790.1.p, Bradi2g01800.1.p, Bradi2g27652.1.p, Bradi2g59810.1.p, Bradi2g62600.1.p, Bradi3g44820.2.p, Bradi4g42910.2.p	Traes_1BL_A30781904.1, Traes_1DL_3E2A39D8E.1, Traes_2AS_0F1982A81.1, Traes_3AL_37C95DB9B.1, Traes_3AS_8D6430054.2, Traes_3B_331F91644.2, Traes_3B_DD07FEA87.1, Traes_3B_DF8816636.1, Traes_3DL_FEC95D73B.1, Traes_3DS_0CBE8A2FF.1, Traes_4AL_8ECAE34E1.2, Traes_5AL_DC634F0A5.2, Traes_5DL_8E5507D16.2, Traes_7AL_4C5A18F7C.1, Traes_7DL_4B6FAFD6B.1	Zm00001d007130_P001, Zm00001d008515_P001, Zm00001d016691_P001, Zm00001d017393_P001, Zm00001d022474_P001, Zm00001d029126_P001, Zm00001d031132_P002, Zm00001d040040_P001, Zm00001d040839_P001, Zm00001d042225_P002, Zm00001d047492_P001	LOC_Os01g03490.1, LOC_Os01g70710.1, LOC_Os01g74490.1, LOC_Os05g05820.1, LOC_Os05g30570.1, LOC_Os07g47480.2, LOC_Os08g10480.1, LOC_Os11g05010.1, LOC_Os12g05040.6	AT1G23000.1, AT1G66240.1, AT3G06130.1, AT5G19090.1	Solyc01g080070.3.1, Solyc05g008300.2.1, Solyc05g055310.3.1	PGSC0003DMP400033854, PGSC0003DMP400040663, PGSC0003DMP400053180, PGSC0003DMP400055885	109953, 169899, 39115, 442871, 72758, 9116, 9124
101	BdiBd21-3.3G0041700	Bradi3g03360	OG0007009	Bradi1g34513.1.p, Bradi3g03360.1.p	Traes_6BS_0726A0A88.1, Traes_6DS_5CD55B199.2, Traes_7AL_3C614133C.1, Traes_7BL_C35CD97E7.1	Zm00001d014715_P002	LOC_Os06g49110.3	AT1G69740.1	Solyc08g069030.3.1	PGSC0003DMP400051438	441909
102	BdiBd21-3.2G0125900	Bradi2g09540	OG0009327	Bradi2g09540.1.p	Traes_3B_78D818AC8.2, Traes_3DS_3170E2B9B.1	Zm00001d008310_P001	LOC_Os07g09330.1, LOC_Os09g15400.1	AT4G39120.1	Solyc01g109930.3.1	PGSC0003DMP400053900	81253
103	BdiBd21-3.4G0009900	Bradi4g00910	OG0004100	Bradi1g07170.1.p, Bradi4g00910.3.p	Traes_5BL_8A99D83A5.1, Traes_5BS_EC9AE33AD.1, Traes_5DL_0927957E4.1, Traes_5DS_3C0D10B64.1	Zm00001d034241_P001, Zm00001d041243_P001	LOC_Os03g56280.1, LOC_Os12g43630.1	AT2G22780.1	Solyc01g106480.3.1, Solyc02g063490.3.1	PGSC0003DMP400009092, PGSC0003DMP400018361	270780
104	BdiBd21-3.2G0086900	Bradi2g06680	OG0010114	Bradi2g06680.1.p	Traes_3AL_16B44CDDB.1, Traes_3B_0C313674A.1, Traes_3DL_FE29E9C70.1	Zm00001d008739_P001	LOC_Os01g32080.1	AT5G17380.1	Solyc02g091100.3.1	PGSC0003DMP400053358	178690
105	BdiBd21-3.1G0490900	Bradi1g36260	OG0001384	Bradi1g36260.1.p, Bradi2g58050.1.p	Traes_3AL_441C0AE1B.1, Traes_3AL_E9A97403A.1, Traes_3B_9C144DF1F.2, Traes_3B_E653839AD1.1, Traes_7DL_439F5CB72.1	Zm00001d012103_P001, Zm00001d042453_P001	LOC_Os01g67860.1, LOC_Os05g33380.1, LOC_Os06g40640.1, LOC_Os08g02700.1, LOC_Os10g08022.1	AT2G36460.1, AT3G52930.1, AT4G26520.1, AT4G26530.1, AT5G03690.1	Solyc07g065900.3.1, Solyc09g009260.3.1, Solyc10g083570.2.1	PGSC0003DMP400004786, PGSC0003DMP400038572, PGSC0003DMP400049131	231316, 267384
106	BdiBd21-3.5G0155400	Bradi5g12330	OG0001545	Bradi1g76470.1.p, Bradi5g12330.2.p	Traes_2AL_783CF383F.1, Traes_2BL_5D64E8C87.1, Traes_4BL_A9FAA75A9.1, Traes_4DL_5612CF456.2, Traes_4DS_D9999817B.1	Zm00001d003429_P001, Zm00001d025593_P001, Zm00001d025599_P001, Zm00001d025607_P001, Zm00001d027488_P001	LOC_Os03g03720.1, LOC_Os04g38600.1	AT1G12900.1, AT1G42970.1, AT3G26650.1	Solyc02g020940.3.1, Solyc04g009030.3.1, Solyc04g082630.3.1, Solyc12g094640.2.1	PGSC0003DMP400017652, PGSC0003DMP400020414, PGSC0003DMP400051213	270825, 271457
107-1	BdiBd21-3.1G0028500	Bradi1g02170	OG0003229	Bradi1g02170.1.p, Bradi1g53070.1.p	Traes_5BL_8DF4FE5A9.1, Traes_5DL_4072FF10D.1	Zm00001d005485_P001, Zm00001d034795_P002	LOC_Os03g60000.1, LOC_Os03g62490.1, LOC_Os07g15880.1	AT1G03860.1, AT2G20530.1, AT4G28510.1, AT5G44140.1	Solyc10g008140.3.1, Solyc12g005500.2.1	PGSC0003DMP400024298, PGSC0003DMP400037857	444067
107-2	BdiBd21-3.1G0705200	Bradi1g53070	OG0003229	Bradi1g02170.1.p, Bradi1g53070.1.p	Traes_5BL_8DF4FE5A9.1, Traes_5DL_4072FF10D.1	Zm00001d005485_P001, Zm00001d034795_P002	LOC_Os03g60000.1, LOC_Os03g62490.1, LOC_Os07g15880.1	AT1G03860.1, AT2G20530.1, AT4G28510.1, AT5G44140.1	Solyc10g008140.3.1, Solyc12g005500.2.1	PGSC0003DMP400024298, PGSC0003DMP400037857	444067
108	BdiBd21-3.3G0140100	Bradi3g10330	OG0001698	Bradi2g31810.1.p, Bradi3g10330.2.p, Bradi3g14960.1.p	Traes_5BL_1D07AA86C.2, Traes_5DL_AE622EE4F.2, Traes_6AL_2063C3615.5, Traes_6DL_C1571283B.1, Traes_7AL_4B8348CBB.2, Traes_7DL_7248D8521.1	Zm00001d015975_P002, Zm00001d015976_P001, Zm00001d024245_P001, Zm00001d037775_P001	LOC_Os02g17920.1, LOC_Os05g14194.1, LOC_Os08g09250.1	AT1G11840.6, AT1G67280.1	Solyc02g080630.3.1, Solyc08g066850.3.1, Solyc12g007310.2.1	PGSC0003DMP400000602, PGSC0003DMP400016962, PGSC0003DMP400028772	402441
109	BdiBd21-3.1G1020400	Bradi1g76470	OG0001545	Bradi1g76470.1.p, Bradi5g12330.2.p	Traes_2AL_783CF383F.1, Traes_2BL_5D64E8C87.1, Traes_4BL_A9FAA75A9.1, Traes_4DL_5612CF456.2, Traes_4DS_D9999817B.1	Zm00001d003429_P001, Zm00001d025593_P001, Zm00001d025599_P001, Zm00001d025607_P001, Zm00001d027488_P001	LOC_Os03g03720.1, LOC_Os04g38600.1	AT1G12900.1, AT1G42970.1, AT3G26650.1	Solyc02g020940.3.1, Solyc04g009030.3.1, Solyc04g082630.3.1, Solyc12g094640.2.1	PGSC0003DMP400017652, PGSC0003DMP400020414, PGSC0003DMP400051213	270825, 271457
110	BdiBd21-3.1G0630700	Bradi1g47767	OG0000907	Bradi1g30550.1.p, Bradi1g47767.1.p, Bradi2g12540.1.p, Bradi2g34930.1.p	Traes_1BS_1514DE4E9.2, Traes_1DS_EF07A3CBD.1, Traes_7AL_AA1B5DFB5.1, Traes_7BS_55CB27B54.1, Traes_7DL_3BA7EF708.2	Zm00001d009222_P001, Zm00001d015569_P001, Zm00001d037492_P001, Zm00001d037576_P001, Zm00001d041315_P001, Zm00001d045139_P002, Zm00001d046591_P001, Zm00001d053727_P003	LOC_Os01g23580.1, LOC_Os02g09150.1, LOC_Os02g55890.1, LOC_Os05g06480.1, LOC_Os06g08080.1, LOC_Os06g43660.1	AT1G15690.1	Solyc01g100390.3.1, Solyc03g117480.3.1, Solyc06g068240.3.1, Solyc07g007600.3.1, Solyc12g009840.2.1	PGSC0003DMP400004981, PGSC0003DMP400013953, PGSC0003DMP400024993, PGSC0003DMP400053435	270204
111	BdiBd21-3.4G0276500	Bradi4g19937	OG0004403	Bradi2g57860.1.p, Bradi4g19937.1.p	Traes_3B_3F3013B1C.1, Traes_3B_A7F30A0BC.1, Traes_3B_FD632D97E.1, Traes_4AL_B0B1A06D3.1, Traes_4BS_32E0024B9.1, Traes_5BL_2BBD58AA9.1	Zm00001d012144_P001, Zm00001d019957_P002	LOC_Os01g67530.1, LOC_Os01g67540.1, LOC_Os07g17970.1	AT5G63380.1	Solyc03g111170.3.1	PGSC0003DMP400026651
112	BdiBd21-3.4G0354200	Bradi4g25047	OG0001963	Bradi2g15390.3.p, Bradi4g25047.2.p	Traes_1AL_DAF0517B7.1, Traes_1BL_0D4901F87.1, Traes_2DL_03DA7F1ED.1, Traes_4AL_882773537.1, Traes_4BS_08F3A9D92.1, Traes_4DS_2B9E82E01.1, Traes_5BL_1CED82032.1	Zm00001d035541_P001, Zm00001d039147_P003, Zm00001d050718_P001, Zm00001d053155_P002	LOC_Os05g50660.1, LOC_Os11g06040.1	AT1G15240.2, AT2G15900.1	Solyc01g108920.3.1, Solyc01g109010.3.1, Solyc03g120770.3.1, Solyc12g044220.2.1	PGSC0003DMP400004687	413327
113	BdiBd21-3.3G0111000	Bradi3g08250	OG0002041	Bradi1g37490.1.p, Bradi3g08250.1.p	Traes_6AS_91194988A.2, Traes_6BS_90DBEA3ED.1, Traes_6DS_8DFDDDE04.2, Traes_7AL_7C3AF19DC.1, Traes_7BL_C7C3DF0A6.1, Traes_7DL_1CBD5E967.1	Zm00001d016358_P006, Zm00001d036959_P003, Zm00001d046352_P001, Zm00001d053576_P001	LOC_Os02g12794.3, LOC_Os02g12800.1, LOC_Os06g37440.1	AT1G09640.1, AT1G57720.1	Solyc06g011280.3.1, Solyc11g028090.2.1, Solyc11g028100.2.1	PGSC0003DMP400027586, PGSC0003DMP400044276	98733
114-1	BdiBd21-3.3G0643200	Bradi3g48530	OG0008641	Bradi3g48530.1.p, Bradi5g14720.1.p	Traes_2AL_FB92D7385.1, Traes_2BL_D506EE7D2.1	Zm00001d017186_P001	LOC_Os02g39850.1, LOC_Os04g42250.2	AT5G48930.1	Solyc03g117600.3.1	PGSC0003DMP400024883	152997
114-2	BdiBd21-3.5G0189100	Bradi5g14720	OG0008641	Bradi3g48530.1.p, Bradi5g14720.1.p	Traes_2AL_FB92D7385.1, Traes_2BL_D506EE7D2.1	Zm00001d017186_P001	LOC_Os02g39850.1, LOC_Os04g42250.2	AT5G48930.1	Solyc03g117600.3.1	PGSC0003DMP400024883	152997
115	BdiBd21-3.1G0218400	Bradi1g16510	OG0002496	Bradi1g16510.1.p, Bradi1g65820.2.p	Traes_2BL_8706FBCEF.1, Traes_4AS_9EEABCE1C.1, Traes_4DL_8CE055F15.1, Traes_4DS_988A9B362.1	Zm00001d007234_P001, Zm00001d028709_P002, Zm00001d047757_P002, Zm00001d051769_P001	LOC_Os03g17690.1, LOC_Os07g49400.2	AT1G07890.3, AT3G09640.1	Solyc06g005150.3.1, Solyc06g005160.3.1, Solyc09g007270.3.1	PGSC0003DMP400003107, PGSC0003DMP400052341, PGSC0003DMP400052356	270176
116	BdiBd21-3.2G0669400	Bradi2g52350	OG0012515	Bradi2g52350.1.p	Traes_3B_7F4924E42.1	Zm00001d012590_P001	LOC_Os01g58380.1	AT3G15290.1	Solyc07g063010.3.1	PGSC0003DMP400021946	89801
117	BdiBd21-3.3G0361600	Bradi3g27877	OG0006255	Bradi3g27877.1.p	Traes_1AL_99C0FB6F6.1, Traes_1BL_2873205E8.2, Traes_1DL_60AD3A630.1	Zm00001d032815_P011	LOC_Os10g31820.1	AT3G53180.1	Solyc10g083830.2.1, Solyc10g083850.2.1	PGSC0003DMP400033075, PGSC0003DMP400049161, PGSC0003DMP400049162	73896
118	BdiBd21-3.2G0064000	Bradi2g04860	OG0006101	Bradi2g04860.7.p	Traes_3AS_860783913.3, Traes_3B_29F91AA70.2, Traes_3DS_034FA9DE4.1, Traes_3DS_33305FEA1.1	Zm00001d008744_P006, Zm00001d039628_P001, Zm00001d039629_P001	LOC_Os01g08270.1	AT1G80360.1	Solyc03g120450.3.1	PGSC0003DMP400064088	154248
119	BdiBd21-3.2G0022500	Bradi2g01827	OG0006577	Bradi2g01827.1.p	Traes_3AS_A3CE60E4F.1, Traes_3B_3375519C8.1, Traes_3DS_9B5001490.1	Zm00001d008517_P001, Zm00001d040038_P001	LOC_Os01g03510.1	AT2G01330.1, AT3G18060.1	Solyc03g119090.3.1	PGSC0003DMP400009954	182691
120-1	BdiBd21-3.3G0547100	Bradi3g41389	OG0003454	Bradi3g41389.2.p, Bradi3g41393.1.p	Traes_7AS_7BA04A04F.1, Traes_7BS_959880F33.1, Traes_7DS_EE936B910.1	Zm00001d038917_P002, Zm00001d049853_P001	LOC_Os02g20310.1, LOC_Os08g42189.2, LOC_Os08g42268.1	AT3G01450.1, AT3G18530.1, AT5G14790.1	Solyc02g067710.2.1, Solyc02g086940.3.1	PGSC0003DMP400000974, PGSC0003DMP400012315	138994
120-2	BdiBd21-3.3G0547200	Bradi3g41393	OG0003454	Bradi3g41389.2.p, Bradi3g41393.1.p	Traes_7AS_7BA04A04F.1, Traes_7BS_959880F33.1, Traes_7DS_EE936B910.1	Zm00001d038917_P002, Zm00001d049853_P001	LOC_Os02g20310.1, LOC_Os08g42189.2, LOC_Os08g42268.1	AT3G01450.1, AT3G18530.1, AT5G14790.1	Solyc02g067710.2.1, Solyc02g086940.3.1	PGSC0003DMP400000974, PGSC0003DMP400012315	138994
121	BdiBd21-3.2G0049400	Bradi2g03800	OG0000705	Bradi2g03800.1.p, Bradi2g53170.1.p, Bradi4g01130.4.p, Bradi5g09970.1.p	Traes_2BL_E18651B12.1, Traes_2DL_8C75DE090.1, Traes_3AL_50A1008AB.1, Traes_3AS_A3FC93C65.1, Traes_3B_E4AB42286.4, Traes_3DL_15DCE1ED9.1, Traes_5AS_EAE5D853B.1	Zm00001d003717_P001, Zm00001d008379_P001, Zm00001d031136_P003, Zm00001d040235_P005	LOC_Os01g59920.1, LOC_Os01g74650.1, LOC_Os03g53650.1, LOC_Os12g42980.1	AT2G43750.1, AT3G03630.1, AT3G04940.1, AT3G22460.1, AT3G59760.1, AT4G14880.1, AT5G28020.1, AT5G28030.2	Solyc01g097920.3.1, Solyc01g097930.3.1, Solyc01g097940.1.1, Solyc01g097950.3.1, Solyc08g014340.3.1, Solyc09g082060.3.1	PGSC0003DMP400040123, PGSC0003DMP400055475	167719, 232271, 233668
122	BdiBd21-3.1G0466300	Bradi1g34513	OG0007009	Bradi1g34513.1.p, Bradi3g03360.1.p	Traes_6BS_0726A0A88.1, Traes_6DS_5CD55B199.2, Traes_7AL_3C614133C.1, Traes_7BL_C35CD97E7.1	Zm00001d014715_P002	LOC_Os06g49110.3	AT1G69740.1	Solyc08g069030.3.1	PGSC0003DMP400051438	441909
123	BdiBd21-3.5G0237900	Bradi5g18170	OG0001054	Bradi3g51387.1.p, Bradi3g56020.1.p, Bradi5g18170.1.p	Traes_2BL_AFF8E770F.2, Traes_5BL_1FA6A4AF4.1, Traes_6AL_00EDAC7DB.1, Traes_6AL_D50E09BFC.1, Traes_6DL_368E5ECD5.1	Zm00001d002690_P001, Zm00001d017526_P001, Zm00001d051403_P001, Zm00001d051872_P001	LOC_Os02g44630.1, LOC_Os02g57720.1, LOC_Os04g47220.1	AT1G01620.1, AT2G45960.3, AT3G61430.1, AT4G00430.1, AT4G23400.1	Solyc01g094690.3.1, Solyc03g096290.3.1, Solyc08g008050.3.1, Solyc08g081190.3.1, Solyc12g056220.2.1	PGSC0003DMP400000112, PGSC0003DMP400008878, PGSC0003DMP400010252, PGSC0003DMP400021836, PGSC0003DMP400036064	271415
124	BdiBd21-3.1G0380300	Bradi1g28760	OG0000208	Bradi1g00552.1.p, Bradi1g28760.1.p, Bradi1g28780.1.p, Bradi3g18460.1.p, Bradi3g49360.1.p, Bradi5g15970.1.p	Traes_2AL_66220D19D.1, Traes_2AL_DD284DEA9.1, Traes_2AS_4C3C5E990.2, Traes_2BL_D274D68D2.1, Traes_2BS_40E324D13.1, Traes_2BS_D8EC76A3B.2, Traes_4AL_5BA6F70F8.1, Traes_5BL_5785D6C3F.1, Traes_5BL_8EF4BDC33.2, Traes_5BL_AFCE57505.1, Traes_5DL_2DDA903A3.1, Traes_5DL_3ECDA56661.5, Traes_5DS_643ED07F6.2	Zm00001d003006_P001, Zm00001d005410_P001, Zm00001d005421_P001, Zm00001d014285_P001, Zm00001d017288_P001, Zm00001d019563_P006, Zm00001d019565_P001, Zm00001d022608_P001, Zm00001d051174_P002	LOC_Os02g41860.1, LOC_Os03g64330.1, LOC_Os04g44060.1, LOC_Os07g26630.1, LOC_Os07g26660.1, LOC_Os07g26690.1, LOC_Os09g36930.1	AT2G16850.1, AT2G37170.1, AT2G37180.1, AT2G39010.1, AT3G53420.1, AT3G54820.1, AT4G35100.1, AT5G60660.1	Solyc01g111660.3.1, Solyc02g083510.3.1, Solyc05g055990.3.1, Solyc06g011350.3.1, Solyc09g007760.3.1, Solyc09g007765.1.1, Solyc09g007770.2.1, Solyc10g055630.2.1, Solyc10g084120.2.1, Solyc11g069430.2.1	PGSC0003DMP400006405, PGSC0003DMP400010968, PGSC0003DMP400014215, PGSC0003DMP400018527, PGSC0003DMP400036308, PGSC0003DMP400036311, PGSC0003DMP400036312, PGSC0003DMP400040604, PGSC0003DMP400041843, PGSC0003DMP400046426	270916, 98603
125	BdiBd21-3.1G0011900	Bradi1g01047	OG0004688	Bradi1g01047.1.p	Traes_5BL_FB570E5F1.1	Zm00001d012820_P001, Zm00001d034890_P001	LOC_Os03g63860.1	AT1G45170.1, AT5G42960.1	Solyc04g080190.3.1, Solyc12g089100.2.1	PGSC0003DMP400009129, PGSC0003DMP400022489, PGSC0003DMP400027085	115557, 231401, 90284
126	BdiBd21-3.3G0469700	Bradi3g35732	OG0003895	Bradi3g35726.1.p, Bradi3g35732.3.p	Traes_1DS_2D8B491A5.1, Traes_2AL_F6F167BB3.1, Traes_2BL_E850CB451.1	Zm00001d013045_P001, Zm00001d034520_P003	LOC_Os08g31830.1, LOC_Os09g20660.1	AT5G20090.1	Solyc06g071890.3.1, Solyc08g008420.3.1, Solyc08g082760.3.1	PGSC0003DMP400010276, PGSC0003DMP400021685	39178, 69766
127	BdiBd21-3.1G0784900	Bradi1g58380	OG0008049	Bradi1g58380.1.p	Traes_2AL_5BF8FD47A.3, Traes_2BL_558D99ABA.1, Traes_2DL_EEB703072.1, Traes_3AS_2B3B9D806.1	Zm00001d007865_P001	LOC_Os07g05570.1	AT1G30360.1	Solyc08g023440.3.1	PGSC0003DMP400004079	41460
128	BdiBd21-3.1G0324200	Bradi1g24760	OG0010058	Bradi1g24760.1.p	Traes_2AS_A18A69CB0.2	Zm00001d021784_P001	LOC_Os07g37550.1	AT5G54270.1	Solyc07g063600.3.1, Solyc12g011450.2.1	PGSC0003DMP400015035, PGSC0003DMP400033445	407444
129	BdiBd21-3.1G0899800	Bradi1g66820	OG0004340	Bradi1g66820.1.p, Bradi4g25730.3.p	Traes_4AL_BDD1817FD.1, Traes_4AS_9F46EA4DC.1, Traes_4BL_3F1261887.1, Traes_4DS_16765BBC2.1	Zm00001d028586_P001, Zm00001d047828_P001	LOC_Os03g16440.1, LOC_Os11g02460.1, LOC_Os12g02385.1	AT3G46740.1	Solyc06g076360.3.1	PGSC0003DMP400052940	270688, 430784
130	BdiBd21-3.1G0153800	Bradi1g11500	OG0000540	Bradi1g11500.1.p, Bradi2g17090.1.p, Bradi3g33850.1.p	Traes_1AL_B2FC60651.1, Traes_1AL_DD4604320.1, Traes_1BL_0CE9B415D.1, Traes_1BL_82507217C.2, Traes_1DL_37A17C1AC.1, Traes_1DL_9ACB9CE23.1, Traes_4AL_F4F41969B.1, Traes_4BS_FBA6F6E08.1, Traes_4DS_836F69C67.1	Zm00001d005306_P002, Zm00001d009504_P002, Zm00001d013426_P002, Zm00001d030005_P002, Zm00001d033751_P003, Zm00001d038955_P001	LOC_Os03g50520.1, LOC_Os05g48240.1, LOC_Os09g39960.1, LOC_Os10g41820.2	AT1G14830.1, AT2G44590.3, AT3G60190.1, AT3G61760.1, AT5G28410.1, AT5G42080.1	Solyc01g005310.3.1, Solyc01g088505.1.1, Solyc01g088520.3.1, Solyc01g095970.3.1, Solyc05g050600.3.1, Solyc08g077360.3.1, Solyc10g062160.2.1	PGSC0003DMP400000483, PGSC0003DMP400003080, PGSC0003DMP400003306, PGSC0003DMP400019260, PGSC0003DMP400034659	183216, 266589, 90013
131	BdiBd21-3.2G0225300	Bradi2g17090	OG0000540	Bradi1g11500.1.p, Bradi2g17090.1.p, Bradi3g33850.1.p	Traes_1AL_B2FC60651.1, Traes_1AL_DD4604320.1, Traes_1BL_0CE9B415D.1, Traes_1BL_82507217C.2, Traes_1DL_37A17C1AC.1, Traes_1DL_9ACB9CE23.1, Traes_4AL_F4F41969B.1, Traes_4BS_FBA6F6E08.1, Traes_4DS_836F69C67.1	Zm00001d005306_P002, Zm00001d009504_P002, Zm00001d013426_P002, Zm00001d030005_P002, Zm00001d033751_P003, Zm00001d038955_P001	LOC_Os03g50520.1, LOC_Os05g48240.1, LOC_Os09g39960.1, LOC_Os10g41820.2	AT1G14830.1, AT2G44590.3, AT3G60190.1, AT3G61760.1, AT5G28410.1, AT5G42080.1	Solyc01g005310.3.1, Solyc01g088505.1.1, Solyc01g088520.3.1, Solyc01g095970.3.1, Solyc05g050600.3.1, Solyc08g077360.3.1, Solyc10g062160.2.1	PGSC0003DMP400000483, PGSC0003DMP400003080, PGSC0003DMP400003306, PGSC0003DMP400019260, PGSC0003DMP400034659	183216, 266589, 90013
132	BdiBd21-3.3G0692100	Bradi3g52220	OG0001090	Bradi1g72517.2.p, Bradi3g52220.2.p	Traes_4AS_608FEB71B.1, Traes_4BL_F232553F5.1, Traes_6AL_4F00F1403.1, Traes_6AL_858A96308.1, Traes_6AL_E5160D539.1, Traes_6AL_F800B7C0F.1, Traes_6BL_F3E27E040.1, Traes_6DL_5FAE320A9.1, Traes_6DL_BA6F2BE81.1	Zm00001d004442_P001, Zm00001d051514_P002	LOC_Os02g46680.1, LOC_Os03g08380.1	AT1G10680.1, AT1G27940.1, AT1G28010.1, AT4G25960.1	Solyc03g122070.2.1, Solyc08g076720.3.1	PGSC0003DMP400030606, PGSC0003DMP400039733	148837, 230134, 408755, 410515, 75690, 84555, 92485, 99885
133-1	BdiBd21-3.1G0033500	Bradi1g02510	OG0000102	Bradi1g02510.1.p, Bradi1g04597.4.p, Bradi1g29060.3.p, Bradi1g53207.1.p, Bradi1g54250.1.p, Bradi2g34240.1.p, Bradi2g49912.1.p, Bradi3g28350.1.p, Bradi4g30540.1.p	Traes_1AL_F420A1BBE.1, Traes_1AS_10C467127.1, Traes_1BS_64E9CC6E0.1, Traes_1DS_65C1FDCD8.2, Traes_2AS_665AF9500.1, Traes_2BS_064B02A89.2, Traes_2BS_9B34A7A43.2, Traes_2DS_C80293002.1, Traes_3B_29EA1B8AF.1, Traes_3B_29EA1B8AF1.1, Traes_3DL_B2FD2FBFA.1, Traes_4AL_941C0E3EF.1, Traes_5AL_817A15DA9.1, Traes_5AL_E176291CC.1, Traes_5BL_51C858A97.1, Traes_5BL_CFCBFDA99.2, Traes_5DL_3B0E69498.2, Traes_5DL…	Zm00001d005250_P001, Zm00001d005451_P049, Zm00001d005478_P009, Zm00001d005775_P005, Zm00001d009795_P001, Zm00001d012744_P002, Zm00001d019149_P006, Zm00001d019317_P002, Zm00001d019507_P001, Zm00001d020531_P001, Zm00001d032776_P002, Zm00001d034553_P002, Zm00001d034770_P003, Zm00001d037636_P001, Zm00001d039660_P003, Zm00001d043477_P001, Zm00001d046127_P001	LOC_Os01g54620.1, LOC_Os03g59340.1, LOC_Os03g62090.1, LOC_Os05g08370.1, LOC_Os07g10770.1, LOC_Os07g14850.1, LOC_Os07g24190.1, LOC_Os09g25490.1, LOC_Os10g32980.1	AT2G21770.1, AT2G25540.1, AT4G18780.1, AT4G32410.1, AT4G39350.1, AT5G05170.1, AT5G09870.1, AT5G17420.1, AT5G44030.1, AT5G64740.1	Solyc01g087210.3.1, Solyc02g072240.3.1, Solyc04g071650.3.1, Solyc04g072790.2.1, Solyc07g005840.2.1, Solyc08g061100.3.1, Solyc09g072820.3.1, Solyc11g005560.2.1, Solyc12g056580.2.1	PGSC0003DMP400006805, PGSC0003DMP400007078, PGSC0003DMP400011771, PGSC0003DMP400012046, PGSC0003DMP400016770, PGSC0003DMP400019073, PGSC0003DMP400019690, PGSC0003DMP400036122, PGSC0003DMP400049456	141535, 163575, 73698, 75715
133-2	BdiBd21-3.1G0385800	Bradi1g29056	OG0001469	Bradi1g29056.1.p	Traes_1AS_5BB65F2F6.2, Traes_3DS_C4E8AD8B4.9, Traes_5DL_B861BDE53.1	Zm00001d004318_P001, Zm00001d004829_P001, Zm00001d005982_P001, Zm00001d006151_P001, Zm00001d013980_P001, Zm00001d015409_P001, Zm00001d017517_P001, Zm00001d020792_P001, Zm00001d021045_P001, Zm00001d021586_P001, Zm00001d024776_P001, Zm00001d027545_P001, Zm00001d030147_P001, Zm00001d031524_P001, Zm00001d032577_P001, Zm00001d032880_P001, Zm00001d034203_P001, Zm00001d034843_P001, Zm00001d043593_P001, …
133-3	BdiBd21-3.1G0385900	Bradi1g29060	OG0000102	Bradi1g02510.1.p, Bradi1g04597.4.p, Bradi1g29060.3.p, Bradi1g53207.1.p, Bradi1g54250.1.p, Bradi2g34240.1.p, Bradi2g49912.1.p, Bradi3g28350.1.p, Bradi4g30540.1.p	Traes_1AL_F420A1BBE.1, Traes_1AS_10C467127.1, Traes_1BS_64E9CC6E0.1, Traes_1DS_65C1FDCD8.2, Traes_2AS_665AF9500.1, Traes_2BS_064B02A89.2, Traes_2BS_9B34A7A43.2, Traes_2DS_C80293002.1, Traes_3B_29EA1B8AF.1, Traes_3B_29EA1B8AF1.1, Traes_3DL_B2FD2FBFA.1, Traes_4AL_941C0E3EF.1, Traes_5AL_817A15DA9.1, Traes_5AL_E176291CC.1, Traes_5BL_51C858A97.1, Traes_5BL_CFCBFDA99.2, Traes_5DL_3B0E69498.2, Traes_5DL…	Zm00001d005250_P001, Zm00001d005451_P049, Zm00001d005478_P009, Zm00001d005775_P005, Zm00001d009795_P001, Zm00001d012744_P002, Zm00001d019149_P006, Zm00001d019317_P002, Zm00001d019507_P001, Zm00001d020531_P001, Zm00001d032776_P002, Zm00001d034553_P002, Zm00001d034770_P003, Zm00001d037636_P001, Zm00001d039660_P003, Zm00001d043477_P001, Zm00001d046127_P001	LOC_Os01g54620.1, LOC_Os03g59340.1, LOC_Os03g62090.1, LOC_Os05g08370.1, LOC_Os07g10770.1, LOC_Os07g14850.1, LOC_Os07g24190.1, LOC_Os09g25490.1, LOC_Os10g32980.1	AT2G21770.1, AT2G25540.1, AT4G18780.1, AT4G32410.1, AT4G39350.1, AT5G05170.1, AT5G09870.1, AT5G17420.1, AT5G44030.1, AT5G64740.1	Solyc01g087210.3.1, Solyc02g072240.3.1, Solyc04g071650.3.1, Solyc04g072790.2.1, Solyc07g005840.2.1, Solyc08g061100.3.1, Solyc09g072820.3.1, Solyc11g005560.2.1, Solyc12g056580.2.1	PGSC0003DMP400006805, PGSC0003DMP400007078, PGSC0003DMP400011771, PGSC0003DMP400012046, PGSC0003DMP400016770, PGSC0003DMP400019073, PGSC0003DMP400019690, PGSC0003DMP400036122, PGSC0003DMP400049456	141535, 163575, 73698, 75715
133-4	BdiBd21-3.1G0707000	Bradi1g53207	OG0000102	Bradi1g02510.1.p, Bradi1g04597.4.p, Bradi1g29060.3.p, Bradi1g53207.1.p, Bradi1g54250.1.p, Bradi2g34240.1.p, Bradi2g49912.1.p, Bradi3g28350.1.p, Bradi4g30540.1.p	Traes_1AL_F420A1BBE.1, Traes_1AS_10C467127.1, Traes_1BS_64E9CC6E0.1, Traes_1DS_65C1FDCD8.2, Traes_2AS_665AF9500.1, Traes_2BS_064B02A89.2, Traes_2BS_9B34A7A43.2, Traes_2DS_C80293002.1, Traes_3B_29EA1B8AF.1, Traes_3B_29EA1B8AF1.1, Traes_3DL_B2FD2FBFA.1, Traes_4AL_941C0E3EF.1, Traes_5AL_817A15DA9.1, Traes_5AL_E176291CC.1, Traes_5BL_51C858A97.1, Traes_5BL_CFCBFDA99.2, Traes_5DL_3B0E69498.2, Traes_5DL…	Zm00001d005250_P001, Zm00001d005451_P049, Zm00001d005478_P009, Zm00001d005775_P005, Zm00001d009795_P001, Zm00001d012744_P002, Zm00001d019149_P006, Zm00001d019317_P002, Zm00001d019507_P001, Zm00001d020531_P001, Zm00001d032776_P002, Zm00001d034553_P002, Zm00001d034770_P003, Zm00001d037636_P001, Zm00001d039660_P003, Zm00001d043477_P001, Zm00001d046127_P001	LOC_Os01g54620.1, LOC_Os03g59340.1, LOC_Os03g62090.1, LOC_Os05g08370.1, LOC_Os07g10770.1, LOC_Os07g14850.1, LOC_Os07g24190.1, LOC_Os09g25490.1, LOC_Os10g32980.1	AT2G21770.1, AT2G25540.1, AT4G18780.1, AT4G32410.1, AT4G39350.1, AT5G05170.1, AT5G09870.1, AT5G17420.1, AT5G44030.1, AT5G64740.1	Solyc01g087210.3.1, Solyc02g072240.3.1, Solyc04g071650.3.1, Solyc04g072790.2.1, Solyc07g005840.2.1, Solyc08g061100.3.1, Solyc09g072820.3.1, Solyc11g005560.2.1, Solyc12g056580.2.1	PGSC0003DMP400006805, PGSC0003DMP400007078, PGSC0003DMP400011771, PGSC0003DMP400012046, PGSC0003DMP400016770, PGSC0003DMP400019073, PGSC0003DMP400019690, PGSC0003DMP400036122, PGSC0003DMP400049456	141535, 163575, 73698, 75715
134	BdiBd21-3.1G0726900	Bradi1g54680	OG0000891	Bradi1g05030.1.p, Bradi1g54680.1.p, Bradi1g73990.1.p, Bradi4g00397.2.p	Traes_4AS_513C1C166.1, Traes_4BL_60CB477BF.1, Traes_4DL_0C2FA4088.1, Traes_5DL_4F387192E.1, Traes_5DS_C83470A02.1	Zm00001d007767_P001, Zm00001d013055_P002, Zm00001d027808_P001	LOC_Os03g06960.1, LOC_Os03g58840.1, LOC_Os07g09600.1, LOC_Os12g44250.1	AT1G04750.1, AT1G04760.1, AT2G32670.1, AT2G33110.1, AT4G15780.1	Solyc01g066940.3.1, Solyc02g069150.3.1, Solyc06g083530.3.1, Solyc09g061620.3.1, Solyc09g091610.3.1, Solyc12g098180.2.1	PGSC0003DMP400004229, PGSC0003DMP400018261, PGSC0003DMP400020048, PGSC0003DMP400034983, PGSC0003DMP400051660	164037, 235084
135	BdiBd21-3.1G0117200	Bradi1g08570	OG0000556	Bradi1g08550.1.p, Bradi1g08560.4.p, Bradi1g08570.2.p, Bradi1g08580.1.p, Bradi2g51280.1.p	Traes_3B_C06FCD3F4.2, Traes_3DL_8F7E8E178.2, Traes_5BL_2136D403E.2, Traes_5BL_7D5EC9052.1, Traes_5BL_98C81376C.1, Traes_5BL_B3C05BE6C.1, Traes_5BL_B3C301E2D.1, Traes_5BL_ECB922F43.1	Zm00001d013268_P009, Zm00001d013269_P001, Zm00001d034015_P005, Zm00001d034017_P001, Zm00001d053982_P001	LOC_Os01g56510.1, LOC_Os02g03870.1, LOC_Os03g53790.1, LOC_Os03g53800.3, LOC_Os03g53860.1	AT5G04885.1, AT5G20940.1, AT5G20950.1	Solyc01g097000.3.1, Solyc04g015560.3.1, Solyc06g073740.3.1, Solyc06g073750.3.1, Solyc06g073760.3.1, Solyc11g071640.2.1, Solyc11g071650.2.1	PGSC0003DMP400005424, PGSC0003DMP400005427, PGSC0003DMP400010541, PGSC0003DMP400010545, PGSC0003DMP400023253, PGSC0003DMP400047341, PGSC0003DMP400047848, PGSC0003DMP400052990	157260, 74114
136	BdiBd21-3.1G0755900	Bradi1g56667	OG0000538	Bradi1g06160.1.p, Bradi1g06177.1.p, Bradi1g06200.1.p, Bradi1g52740.1.p, Bradi1g56667.3.p	Traes_2AL_2C4546D2D.2, Traes_5AL_2EA9542B4.1, Traes_5BL_1430C137A.1, Traes_5BL_34593C7D1.1, Traes_5BL_7FB8945A4.1, Traes_5BL_EF43E6E17.2, Traes_7DL_9A293EA4D.2, Traes_7DL_E5EECE349.1	Zm00001d013098_P002, Zm00001d018869_P001, Zm00001d019376_P004, Zm00001d034385_P001, Zm00001d034387_P002, Zm00001d034388_P010	LOC_Os03g57680.1, LOC_Os03g57690.1, LOC_Os07g18120.1, LOC_Os07g18154.1, LOC_Os10g04860.1	AT1G04580.1, AT2G27150.1, AT3G43600.1, AT5G20960.1	Solyc01g009235.1.1, Solyc01g088170.4.1, Solyc01g088200.3.1, Solyc01g088230.3.1, Solyc11g071580.2.1, Solyc11g071600.2.1, Solyc11g071610.2.1, Solyc11g071620.3.1	PGSC0003DMP400012089, PGSC0003DMP400015312, PGSC0003DMP400032614	268099, 419183, 444239, 96875
137	BdiBd21-3.1G0064000	Bradi1g04900	OG0002964	Bradi1g04870.1.p, Bradi1g04900.1.p	Traes_5AL_15F65E11A.1, Traes_5BL_CC637257C.1, Traes_5DL_18012D0A9.1	Zm00001d013048_P005, Zm00001d034516_P001	LOC_Os03g59040.1, LOC_Os07g10130.1	AT4G34640.1, AT4G34650.1	Solyc01g110290.3.1, Solyc10g054130.2.1, Solyc10g079040.2.1, Solyc10g079060.2.1	PGSC0003DMP400006080, PGSC0003DMP400014391, PGSC0003DMP400061109	96714
138	BdiBd21-3.2G0686000	Bradi2g53570	OG0000028	Bradi1g21870.1.p, Bradi2g22278.2.p, Bradi2g22284.2.p, Bradi2g53570.1.p, Bradi4g25750.1.p, Bradi4g44400.1.p, Bradi4g44410.1.p	Traes_1BS_8C1DB9CF91.1, Traes_2AL_E917722EE.2, Traes_2BL_94A7E8DF41.1, Traes_2BL_94A7E8DF43.1, Traes_2BL_D739E7489.1, Traes_2BL_E25CAC0B3.1, Traes_2BS_24A90CFAB.1, Traes_2BS_2DB805014.1, Traes_2BS_375B5B8C5.1, Traes_2DL_85AFEAF70.1, Traes_2DL_9C57022E5.1, Traes_3AS_3EAF2C1F2.1, Traes_3AS_5A72CA3A7.1, Traes_3AS_989FF6506.1, Traes_3B_16C40056A.1, Traes_3B_19DAE91FF.1, Traes_3B_62C71D77A.1, Traes_3B…	Zm00001d023343_P002, Zm00001d023345_P001, Zm00001d036874_P001, Zm00001d043049_P001, Zm00001d044685_P001, Zm00001d044686_P001	LOC_Os01g60740.1, LOC_Os02g24720.1, LOC_Os05g40010.1, LOC_Os11g02350.1, LOC_Os11g02369.1, LOC_Os11g02389.1, LOC_Os11g02400.1, LOC_Os11g24070.1, LOC_Os12g02300.1, LOC_Os12g02310.1, LOC_Os12g02320.1, LOC_Os12g02330.2, LOC_Os12g02340.1	AT2G15050.1, AT2G18370.1, AT2G38530.1, AT2G38540.1, AT3G08770.2, AT3G51590.1, AT3G51600.1, AT4G33355.1, AT5G01870.1, AT5G59310.1, AT5G59320.1, AT5G59330.1	Solyc01g081600.3.1, Solyc01g090350.3.1, Solyc01g090360.3.1, Solyc02g087910.2.1, Solyc06g005770.1.1, Solyc06g005780.1.1, Solyc06g065600.1.1, Solyc08g067500.1.1, Solyc08g067505.1.1, Solyc08g067510.1.1, Solyc08g067520.1.1, Solyc08g067530.1.1, Solyc08g067540.1.1, Solyc08g067550.1.1, Solyc09g008500.2.1, Solyc09g018010.3.1, Solyc10g039197.1.1, Solyc10g075050.2.1, Solyc10g075060.2.1, Solyc10g075070.2.1,…	PGSC0003DMP400002373, PGSC0003DMP400003396, PGSC0003DMP400004368, PGSC0003DMP400006963, PGSC0003DMP400021166, PGSC0003DMP400021167, PGSC0003DMP400021168, PGSC0003DMP400021169, PGSC0003DMP400021170, PGSC0003DMP400022725, PGSC0003DMP400022727, PGSC0003DMP400022731, PGSC0003DMP400026507, PGSC0003DMP400028125, PGSC0003DMP400028126, PGSC0003DMP400036197, PGSC0003DMP400036217, PGSC0003DMP400044288, PGS…
139	BdiBd21-3.1G0694600	Bradi1g52220	OG0002817	Bradi1g52220.1.p	Traes_1AS_EB25D3433.1, Traes_1BL_AB7965CBC.2, Traes_4AL_128D87047.1, Traes_4AL_27F54162C.1, Traes_4BL_B1A680FE7.1, Traes_6AL_08FB81F3E.2, Traes_6AS_2C6AEE680.2, Traes_6BL_D7349200D.2, Traes_7AS_5BA2723C7.2, Traes_7AS_C6B322F75.1, Traes_7BL_C1BDBDB95.1, Traes_7DS_7525CE596.1	Zm00001d014946_P001, Zm00001d045596_P001	LOC_Os02g01520.1, LOC_Os06g01500.1	AT5G62390.1	Solyc03g083970.3.1	PGSC0003DMP400024455
140	BdiBd21-3.2G0161200	Bradi2g12067	OG0003007	Bradi2g12067.1.p	Traes_3AS_187E068C9.1, Traes_3AS_6DB9C990E.1, Traes_3B_3B9A1D360.1, Traes_3B_884434C4F.1, Traes_3B_97E1E491F.1, Traes_3DS_0E27BC4BD.1, Traes_3DS_17204FECA.1, Traes_3DS_614E8C817.1, Traes_3DS_9C9E4D8E3.1, Traes_3DS_FB4C73FFA.1	Zm00001d040686_P001	LOC_Os01g21790.1, LOC_Os01g21820.1	AT4G01800.2	Solyc00g090130.2.1, Solyc01g080840.3.1	PGSC0003DMP400002084	156007
141	BdiBd21-3.4G0115700	Bradi4g08420	OG0001448	Bradi1g24560.1.p, Bradi4g08420.2.p	Traes_2AS_6A8726CC5.1, Traes_2BS_1BA4D61A5.1, Traes_2BS_1BA4D61A51.1, Traes_2DS_BD3856CD8.2, Traes_5AL_35752FC19.1, Traes_5BL_0F39A6C26.1, Traes_5DL_67EF60096.1	Zm00001d018009_P002, Zm00001d018014_P003, Zm00001d019670_P015	LOC_Os02g50910.1, LOC_Os09g02650.1	AT3G50240.1, AT5G47820.1, AT5G60930.1	Solyc04g076310.3.1, Solyc04g078610.3.1	PGSC0003DMP400014073, PGSC0003DMP400016553	172950, 234668, 2601, 429283, 445286, 81383
142	BdiBd21-3.5G0074300	Bradi5g06390	OG0001452	Bradi3g40890.3.p, Bradi3g43640.1.p, Bradi5g06390.1.p	Traes_2AL_3C8EB4701.1, Traes_2AS_FFF1D82CD.1, Traes_2BS_206D71BC9.1, Traes_2DL_F2D868473.1, Traes_2DS_6957E87F9.1, Traes_7AS_E62140C8E.1, Traes_7BS_0B7C600F6.1, Traes_7DS_476B785E6.2	Zm00001d004243_P001, Zm00001d016512_P002, Zm00001d031569_P001	LOC_Os02g28980.1, LOC_Os04g28420.1, LOC_Os08g41390.1	AT3G25230.2, AT5G48570.1	Solyc06g083190.3.1, Solyc09g057660.3.1, Solyc09g092690.3.1	PGSC0003DMP400034881, PGSC0003DMP400036160, PGSC0003DMP400054863	110584, 443450
143	BdiBd21-3.1G0580300	Bradi1g44440	OG0003390	Bradi1g44440.1.p, Bradi3g36167.1.p, Bradi3g59800.2.p	Traes_7BS_273BAAA15.1, Traes_7DS_630675687.1	Zm00001d017979_P002, Zm00001d032256_P001, Zm00001d037279_P005, Zm00001d044757_P006	LOC_Os02g50550.1, LOC_Os06g13820.2, LOC_Os08g32920.1	AT1G10290.1, AT1G59610.1	Solyc01g103130.2.1, Solyc11g039650.2.1		171046, 77824
144	BdiBd21-3.5G0345800	Bradi5g26280	OG0001385	Bradi1g28513.1.p, Bradi1g29300.1.p, Bradi5g26280.2.p	Traes_2AL_4EBF9389E.2, Traes_2BL_ADA6E311B.1, Traes_2DL_A21A49511.2, Traes_2DS_942F31845.1, Traes_7AL_5A439334C.2, Traes_7BL_241070F8C.2, Traes_7DL_6B655C9BA.1	Zm00001d001814_P001, Zm00001d014898_P001, Zm00001d019596_P001, Zm00001d026630_P001	LOC_Os04g58240.1, LOC_Os06g51510.1, LOC_Os07g27750.1	AT2G20760.1, AT2G40060.1, AT3G51890.1	Solyc02g078540.3.1, Solyc03g006510.3.1, Solyc09g014450.3.1	PGSC0003DMP400014926, PGSC0003DMP400022679, PGSC0003DMP400038791	107473
145	BdiBd21-3.2G0639700	Bradi2g50020	OG0001501	Bradi2g16430.1.p, Bradi2g46010.1.p, Bradi2g50020.1.p	Traes_1AL_6FE68F3A5.2, Traes_1BL_5049DC7EA.1, Traes_1DL_ED54F5B27.1, Traes_3AL_7BCADDE08.1, Traes_3B_FFA902DFC.1	Zm00001d009579_P001, Zm00001d011534_P004, Zm00001d043942_P002	LOC_Os01g47660.1, LOC_Os01g54870.1, LOC_Os05g49030.1	AT1G29965.1, AT2G34480.1, AT3G14600.1	Solyc02g070640.3.1, Solyc02g070650.2.1, Solyc06g065590.3.1, Solyc08g016180.3.1	PGSC0003DMP400014534, PGSC0003DMP400035289, PGSC0003DMP400045339, PGSC0003DMP400052521	227198
146	BdiBd21-3.1G0369100	Bradi1g28090	OG0011192	Bradi1g28090.2.p	Traes_6AL_30768AD47.1, Traes_6DL_C6E63ED1C.1	Zm00001d021334_P001	LOC_Os07g29410.1	AT1G76080.1	Solyc04g081970.3.1	PGSC0003DMP400017580	67262
147-1	BdiBd21-3.1G0270900	Bradi1g20760	OG0002054	Bradi1g20760.1.p, Bradi1g71640.2.p, Bradi2g08650.1.p, Bradi2g41160.1.p	Traes_3AS_D6C94F9F1.1, Traes_4AS_2970F3369.1, Traes_7AL_3707596B2.1, Traes_7BL_C10C7783A.1, Traes_7DL_03D001446.1	Zm00001d036620_P001	LOC_Os06g45900.1, LOC_Os06g45910.1	AT1G53720.1	Solyc02g061800.2.1, Solyc07g066420.3.1, Solyc12g038045.1.1, Solyc12g038070.1.1, Solyc12g049430.1.1	PGSC0003DMP400007769, PGSC0003DMP400037710, PGSC0003DMP400046663	406528, 84140
147-2	BdiBd21-3.1G0964200	Bradi1g71640	OG0002054	Bradi1g20760.1.p, Bradi1g71640.2.p, Bradi2g08650.1.p, Bradi2g41160.1.p	Traes_3AS_D6C94F9F1.1, Traes_4AS_2970F3369.1, Traes_7AL_3707596B2.1, Traes_7BL_C10C7783A.1, Traes_7DL_03D001446.1	Zm00001d036620_P001	LOC_Os06g45900.1, LOC_Os06g45910.1	AT1G53720.1	Solyc02g061800.2.1, Solyc07g066420.3.1, Solyc12g038045.1.1, Solyc12g038070.1.1, Solyc12g049430.1.1	PGSC0003DMP400007769, PGSC0003DMP400037710, PGSC0003DMP400046663	406528, 84140
147-3	BdiBd21-3.2G0522500	Bradi2g41160	OG0002054	Bradi1g20760.1.p, Bradi1g71640.2.p, Bradi2g08650.1.p, Bradi2g41160.1.p	Traes_3AS_D6C94F9F1.1, Traes_4AS_2970F3369.1, Traes_7AL_3707596B2.1, Traes_7BL_C10C7783A.1, Traes_7DL_03D001446.1	Zm00001d036620_P001	LOC_Os06g45900.1, LOC_Os06g45910.1	AT1G53720.1	Solyc02g061800.2.1, Solyc07g066420.3.1, Solyc12g038045.1.1, Solyc12g038070.1.1, Solyc12g049430.1.1	PGSC0003DMP400007769, PGSC0003DMP400037710, PGSC0003DMP400046663	406528, 84140
148	BdiBd21-3.4G0012700	Bradi4g01130	OG0000705	Bradi2g03800.1.p, Bradi2g53170.1.p, Bradi4g01130.4.p, Bradi5g09970.1.p	Traes_2BL_E18651B12.1, Traes_2DL_8C75DE090.1, Traes_3AL_50A1008AB.1, Traes_3AS_A3FC93C65.1, Traes_3B_E4AB42286.4, Traes_3DL_15DCE1ED9.1, Traes_5AS_EAE5D853B.1	Zm00001d003717_P001, Zm00001d008379_P001, Zm00001d031136_P003, Zm00001d040235_P005	LOC_Os01g59920.1, LOC_Os01g74650.1, LOC_Os03g53650.1, LOC_Os12g42980.1	AT2G43750.1, AT3G03630.1, AT3G04940.1, AT3G22460.1, AT3G59760.1, AT4G14880.1, AT5G28020.1, AT5G28030.2	Solyc01g097920.3.1, Solyc01g097930.3.1, Solyc01g097940.1.1, Solyc01g097950.3.1, Solyc08g014340.3.1, Solyc09g082060.3.1	PGSC0003DMP400040123, PGSC0003DMP400055475	167719, 232271, 233668
149	BdiBd21-3.2G0567200	Bradi2g44440	OG0008115	Bradi2g44440.1.p, Bradi4g28745.1.p	Traes_3AL_5A5F12740.1, Traes_3B_0D7A39A76.1, Traes_3DL_C886E2902.1	Zm00001d044130_P002	LOC_Os01g44210.1	AT1G75350.1	Solyc04g080630.3.1	PGSC0003DMP400006591	91229
150-1	BdiBd21-3.1G0692500	Bradi1g52040	OG0001409	Bradi1g21850.1.p, Bradi1g52040.1.p, Bradi3g00640.1.p	Traes_3AS_5587F2F9F.1, Traes_3B_607315E21.1, Traes_3B_6814689F5.1, Traes_3B_E9038FDD0.1, Traes_4AL_2F0A77294.1, Traes_4AL_2F0A772941.1, Traes_7DS_174F64D6D.1	Zm00001d035901_P001, Zm00001d035902_P001, Zm00001d045577_P003, Zm00001d045578_P001, Zm00001d054084_P001	LOC_Os02g01332.1, LOC_Os09g31180.1	AT1G33120.1, AT1G33140.1, AT4G10450.1	Solyc06g073310.3.1, Solyc08g014550.3.1, Solyc12g096700.2.1	PGSC0003DMP400043765, PGSC0003DMP400046713, PGSC0003DMP400050946	269009
150-2	BdiBd21-3.3G0006900	Bradi3g00640	OG0001409	Bradi1g21850.1.p, Bradi1g52040.1.p, Bradi3g00640.1.p	Traes_3AS_5587F2F9F.1, Traes_3B_607315E21.1, Traes_3B_6814689F5.1, Traes_3B_E9038FDD0.1, Traes_4AL_2F0A77294.1, Traes_4AL_2F0A772941.1, Traes_7DS_174F64D6D.1	Zm00001d035901_P001, Zm00001d035902_P001, Zm00001d045577_P003, Zm00001d045578_P001, Zm00001d054084_P001	LOC_Os02g01332.1, LOC_Os09g31180.1	AT1G33120.1, AT1G33140.1, AT4G10450.1	Solyc06g073310.3.1, Solyc08g014550.3.1, Solyc12g096700.2.1	PGSC0003DMP400043765, PGSC0003DMP400046713, PGSC0003DMP400050946	269009
151	BdiBd21-3.2G0122200	Bradi2g09200	OG0014862	Bradi2g09187.3.p, Bradi2g09200.3.p, Bradi2g09261.1.p	Traes_3AS_68090BB7B.1, Traes_3B_42EB54EA5.2, Traes_3DS_F7EB295C9.2
152	BdiBd21-3.1G1014500	Bradi1g76020	OG0004704	Bradi1g76020.1.p, Bradi3g32420.1.p	Traes_1BL_D90F27EE3.1	Zm00001d027548_P001, Zm00001d048356_P001	LOC_Os03g04340.1	AT1G20330.1, AT1G76090.1	Solyc01g111830.3.1, Solyc05g008680.1.1, Solyc10g055680.1.1	PGSC0003DMP400032477, PGSC0003DMP400032975, PGSC0003DMP400065337	228338
153	BdiBd21-3.1G0501800	Bradi1g37020	OG0009283	Bradi1g37020.1.p	Traes_7AL_D4F3CA9A0.2, Traes_7BL_B2D191807.1, Traes_7DL_5D8AF9664.2	Zm00001d046456_P009	LOC_Os06g39344.1	AT3G24360.1, AT4G13360.1	Solyc05g018410.2.1		413420
154	BdiBd21-3.1G0029400	Bradi1g02220	OG0006042	Bradi1g02220.2.p	Traes_4AL_635D8CE5C.2, Traes_5DL_A57FA68FA.1, Traes_7DS_C3095CB77.1	Zm00001d012875_P001, Zm00001d034793_P001	LOC_Os03g62420.1	AT1G22520.2, AT1G72170.1	Solyc11g027870.2.1	PGSC0003DMP400044435	59864, 69829
155	BdiBd21-3.1G0522100	Bradi1g38380	OG0003102	Bradi1g38380.1.p	Traes_5AL_A4FF17AC8.1, Traes_7AL_03E492457.1, Traes_7DL_41F6E8FC4.1	Zm00001d033388_P001	LOC_Os05g22260.1, LOC_Os06g33250.1	AT3G13210.1, AT5G41770.1, AT5G45990.1	Solyc03g007560.2.1, Solyc03g007850.1.1, Solyc12g056080.2.1	PGSC0003DMP400008940, PGSC0003DMP400011643, PGSC0003DMP400016814, PGSC0003DMP400027852, PGSC0003DMP400049152	442275
156	BdiBd21-3.2G0333900	Bradi2g25370	OG0000069	Bradi1g06800.1.p, Bradi1g13090.1.p, Bradi1g32430.1.p, Bradi1g78210.1.p, Bradi2g10970.1.p, Bradi2g21340.1.p, Bradi2g25370.1.p, Bradi2g52790.2.p, Bradi3g05010.1.p	Traes_1AL_7C15494B7.1, Traes_1AL_B084BAB71.2, Traes_1AL_E8C262A2A.2, Traes_1BL_8A2A5BC90.1, Traes_1DL_07D6B6E83.2, Traes_1DL_51B44016A.1, Traes_3AL_6D1917532.2, Traes_3B_97C246983.2, Traes_3DL_2114C4621.2, Traes_4AL_FF377A215.2, Traes_4BS_0BDB0D05C.2, Traes_4DL_02389E20D.1, Traes_4DL_6445B0D33.1, Traes_4DL_B9E1463AF.1, Traes_4DL_BC14D0EBB.1, Traes_4DS_138E9F824.1, Traes_5BL_EBD050E21.2, Traes_5DL…	Zm00001d012556_P001, Zm00001d013139_P001, Zm00001d013612_P002, Zm00001d015348_P002, Zm00001d023975_P001, Zm00001d027295_P002, Zm00001d033457_P001, Zm00001d034022_P001, Zm00001d034658_P001, Zm00001d040509_P001, Zm00001d043158_P001	LOC_Os01g18050.1, LOC_Os01g59150.1, LOC_Os02g07060.1, LOC_Os03g01530.1, LOC_Os03g45920.1, LOC_Os03g56810.1, LOC_Os05g34170.2, LOC_Os06g46000.1	AT1G20010.1, AT1G75780.1, AT2G29550.1, AT4G20890.1, AT5G12250.1, AT5G23860.1, AT5G44340.1, AT5G62690.1, AT5G62700.1	Solyc03g025730.3.1, Solyc03g118760.3.1, Solyc04g081490.3.1, Solyc06g005910.3.1, Solyc06g035970.3.1, Solyc06g076640.3.1, Solyc07g052040.2.1, Solyc10g080940.2.1, Solyc10g085020.2.1, Solyc10g086760.2.1, Solyc12g089310.2.1	PGSC0003DMP400017551, PGSC0003DMP400019582, PGSC0003DMP400025186, PGSC0003DMP400026261, PGSC0003DMP400033236, PGSC0003DMP400036236, PGSC0003DMP400049006, PGSC0003DMP400051081, PGSC0003DMP400052131, PGSC0003DMP400052954	114265, 119313, 13237, 13250, 134276, 135947, 136259, 164404, 170592, 183654, 186992, 230116, 231661, 233699, 23403, 23429, 23468, 266715, 402668, 408201, 410535, 73284, 78418, 79202, 92596
157	BdiBd21-3.3G0160300	Bradi3g11590	OG0004077	Bradi1g68380.1.p, Bradi3g11590.3.p	Traes_1AS_08D3BAF83.1, Traes_1AS_C1035DE77.1, Traes_1BS_932D73E93.2, Traes_1DS_C96F68E28.1, Traes_4DL_7C8234BD1.1	Zm00001d047935_P003, Zm00001d049956_P002	LOC_Os02g24020.1, LOC_Os03g14120.1	AT2G44040.1, AT3G59890.1	Solyc01g098380.3.1	PGSC0003DMP400049804	168311
158	BdiBd21-3.1G0272400	Bradi1g20860	OG0003389	Bradi1g20860.1.p, Bradi1g60300.1.p	Traes_2AS_3C68985F1.2, Traes_2BS_37827C275.1, Traes_2DS_6740D1DFF.2	Zm00001d006866_P003, Zm00001d022144_P003, Zm00001d047255_P001	LOC_Os03g28420.1, LOC_Os07g42420.1	AT1G74960.2	Solyc03g122120.3.1, Solyc12g009260.2.1	PGSC0003DMP400005274, PGSC0003DMP400024038, PGSC0003DMP400039694	149056, 230708
159	BdiBd21-3.4G0385600	Bradi4g27580	OG0012707	Bradi4g27580.2.p	Traes_5BL_6B13EABF1.1	Zm00001d020011_P001	LOC_Os09g12710.1	AT5G56130.1	Solyc07g066060.3.1	PGSC0003DMP400038295	179772
160	BdiBd21-3.1G0272500	Bradi1g20870	OG0003829	Bradi1g20870.3.p	Traes_2AS_DACE53B24.2, Traes_2DS_07BE619CA.3	Zm00001d006868_P007	LOC_Os07g42430.1, LOC_Os07g42440.1	AT3G14130.1, AT3G14150.1	Solyc03g122130.3.1, Solyc03g122140.3.1, Solyc03g122150.3.1, Solyc03g122170.3.1	PGSC0003DMP400039691, PGSC0003DMP400039716, PGSC0003DMP400039723, PGSC0003DMP400039724	402239
161	BdiBd21-3.1G1005600	Bradi1g75290	OG0003682	Bradi1g75290.1.p, Bradi2g62520.1.p	Traes_3B_EE9156FFA.1, Traes_4DL_A379ABAE9.1	Zm00001d011778_P001, Zm00001d027652_P001	LOC_Os01g74450.1, LOC_Os03g05290.1	AT2G36830.1, AT3G26520.1, AT4G01470.1	Solyc06g074820.3.1, Solyc06g075650.3.1, Solyc10g083880.2.1	PGSC0003DMP400012641, PGSC0003DMP400048981, PGSC0003DMP400052747

## Sheet: Function and GO analysis
Description: Gene ontology (GO) analysis with AgriGO v2.0 (Plant GO Slim) and functional annotation from uniprot and TAIR
	B. distachyon			O. sativa			A. thaliana
candidate	Gene identifier	Old gene identifier	Plant GO Slim	First ortholog gene identifier	Gene function (uniprot)	Plant GO Slim	First ortholog gene identifier	Gene name (TAIR)	Gene model (TAIR)	Gene function (uniprot)	Plant GO Slim
1	BdiBd21-3.1G0523400	Bradi1g38650	protein dimerization activity	LOC_Os02g15760.1	helix-loop-helix DNA-binding domain containing protein, expressed	nucleus, cellular macromolecule biosynthetic process, obsolete transcription regulator activity	AT5G53210.1	SPEECHLESS (SPCH)	Encodes a basic helix-loop-helix (bHLH) transcription factor that is necessary and sufficient for the asymmetric divisions that establish the stomatal lineage in Arabidopsis thaliana. Expression of SPCH in young epidermal cells allows these cells to make asymmetric divisions. SPCH is a substrate of a kinase MPK3 and MPK6. Its transcript levels change after inducing MUTE expression in a mute backg…	basic helix-loop-helix (bHLH) DNA-binding superfamily protein	transcription factor activity, sequence-specific DNA binding, stomatal complex development, nucleus
2	BdiBd21-3.3G0131200	Bradi3g09670	protein dimerization activity	LOC_Os02g15760.1	helix-loop-helix DNA-binding domain containing protein, expressed	nucleus, cellular macromolecule biosynthetic process, obsolete transcription regulator activity	AT5G53210.1	SPEECHLESS (SPCH)	Encodes a basic helix-loop-helix (bHLH) transcription factor that is necessary and sufficient for the asymmetric divisions that establish the stomatal lineage in Arabidopsis thaliana. Expression of SPCH in young epidermal cells allows these cells to make asymmetric divisions. SPCH is a substrate of a kinase MPK3 and MPK6. Its transcript levels change after inducing MUTE expression in a mute backg…	basic helix-loop-helix (bHLH) DNA-binding superfamily protein	transcription factor activity, sequence-specific DNA binding, stomatal complex development, nucleus
3	BdiBd21-3.1G0240400	Bradi1g18400	protein dimerization activity	LOC_Os05g51820.1	helix-loop-helix DNA-binding protein, putative, expressed	nucleus, cellular macromolecule biosynthetic process, obsolete transcription regulator activity	AT3G06120.1	MUTE (MUTE)	Encodes a basic helix-loop-helix (bHLH) protein that controls meristemoid differentiation during stomatal development. In the absence of MUTE, meristemoids abort after excessive asymmetric divisions and fail to differentiate stomata. MUTE expression in the meristemoid is required for SLGCs differentiation as pavement cells. Epidermal cells lose their competence to respond to MUTE overexpression d…	basic helix-loop-helix (bHLH) DNA-binding superfamily protein	transcription factor activity, sequence-specific DNA binding, stomatal complex development, nucleus
4-1	BdiBd21-3.2G0300000	Bradi2g22810	protein dimerization activity	LOC_Os05g50900.1	helix-loop-helix DNA-binding protein, putative, expressed	nucleus, cellular macromolecule biosynthetic process, obsolete transcription regulator activity	AT3G24140.1	FAMA (FMA)	Encodes a basic helix-loop-helix transcription factor whose activity is required to promote differentiation of stomatal guard cells and to halt proliferative divisions in their immediate precursors. It fulfills its role through recruitment of the Arabidopsis Retinoblastoma homologue, RETINOBLASTOMA-RELATED (RBR). Both transcript and protein are expressed in and are required for halting divisions …	basic helix-loop-helix (bHLH) DNA-binding superfamily protein	guard cell differentiation, transcription factor activity, sequence-specific DNA binding, nucleus, positive regulation of cell differentiation, negative regulation of cell division, obsolete transcription activator activity
4-2	BdiBd21-3.3G0508600	Bradi3g38510	protein dimerization activity	LOC_Os03g08930.1	helix-loop-helix DNA-binding protein, putative, expressed	nucleus, cellular macromolecule biosynthetic process, obsolete transcription regulator activity	AT1G22490.1	BHLH094, BHLH94	basic helix-loop-helix (bHLH) DNA-binding superfamily protein;(source:Araport11)	basic helix-loop-helix (bHLH) DNA-binding superfamily protein	transcription factor activity, sequence-specific DNA binding, nucleus
5	BdiBd21-3.4G0254800	Bradi4g17460	protein dimerization activity	LOC_Os01g70310.2	inducer of CBF expression 2, putative, expressed	nucleus, cellular macromolecule biosynthetic process, obsolete transcription regulator activity	AT1G12860.1	SCREAM 2 (SCRM2), INDUCER OF CBF EXPRESSION 2 (ICE2)	Encodes ICE2 (Inducer of CBF Expression 2), a transcription factor of the bHLH family that participates in the response to deep freezing through the cold acclimation-dependent pathway. Overexpression of ICE2 results in increased tolerance to deep freezing stress after cold acclimation.	basic helix-loop-helix (bHLH) DNA-binding superfamily protein	transcription factor activity, sequence-specific DNA binding, guard mother cell differentiation, response to freezing
6	BdiBd21-3.4G0254800	Bradi4g17460	protein dimerization activity	LOC_Os01g70310.2	inducer of CBF expression 2, putative, expressed	nucleus, cellular macromolecule biosynthetic process, obsolete transcription regulator activity	AT1G12860.1	SCREAM 2 (SCRM2), INDUCER OF CBF EXPRESSION 2 (ICE2)	Encodes ICE2 (Inducer of CBF Expression 2), a transcription factor of the bHLH family that participates in the response to deep freezing through the cold acclimation-dependent pathway. Overexpression of ICE2 results in increased tolerance to deep freezing stress after cold acclimation.	basic helix-loop-helix (bHLH) DNA-binding superfamily protein	transcription factor activity, sequence-specific DNA binding, guard mother cell differentiation, response to freezing
7	BdiBd21-3.2G0762000	Bradi2g59497	protein dimerization activity	LOC_Os01g70310.2	inducer of CBF expression 2, putative, expressed	nucleus, cellular macromolecule biosynthetic process, obsolete transcription regulator activity	AT1G12860.1	SCREAM 2 (SCRM2), INDUCER OF CBF EXPRESSION 2 (ICE2)	Encodes ICE2 (Inducer of CBF Expression 2), a transcription factor of the bHLH family that participates in the response to deep freezing through the cold acclimation-dependent pathway. Overexpression of ICE2 results in increased tolerance to deep freezing stress after cold acclimation.	basic helix-loop-helix (bHLH) DNA-binding superfamily protein	transcription factor activity, sequence-specific DNA binding, guard mother cell differentiation, response to freezing
8	BdiBd21-3.1G1027100	Bradi1g77070	protein dimerization activity	LOC_Os03g03000.1	helix-loop-helix DNA-binding domain containing protein, expressed	nucleus, cellular macromolecule biosynthetic process, obsolete transcription regulator activity	AT4G01460.1	#N/A	basic helix-loop-helix (bHLH) DNA-binding superfamily protein;(source:Araport11)	basic helix-loop-helix (bHLH) DNA-binding superfamily protein	transcription factor activity, sequence-specific DNA binding, nucleus
9	BdiBd21-3.3G0691200	Bradi3g52150	protein dimerization activity	LOC_Os02g46560.1	helix-loop-helix DNA-binding protein, putative, expressed	nucleus, cellular macromolecule biosynthetic process, obsolete transcription regulator activity	AT5G46690.1	BETA HLH PROTEIN 71 (bHLH071)	beta HLH protein 71;(source:Araport11)	basic helix-loop-helix (bHLH) DNA-binding superfamily protein	transcription factor activity, sequence-specific DNA binding
10	BdiBd21-3.5G0261000	Bradi5g19950	protein dimerization activity	LOC_Os02g46560.1	helix-loop-helix DNA-binding protein, putative, expressed	nucleus, cellular macromolecule biosynthetic process, obsolete transcription regulator activity	AT5G46690.1	BETA HLH PROTEIN 71 (bHLH071)	beta HLH protein 71;(source:Araport11)	basic helix-loop-helix (bHLH) DNA-binding superfamily protein	transcription factor activity, sequence-specific DNA binding
11-1	BdiBd21-3.2G0105800	Bradi2g08080	protein dimerization activity	LOC_Os01g13460.1	helix-loop-helix DNA-binding domain containing protein, expressed	nucleus, cellular macromolecule biosynthetic process, obsolete transcription regulator activity	AT1G01260.1	BHLH013, JASMONATE ASSOCIATED MYC2 LIKE 2 (JAM2), BHLH13	bHLH13 interacts with JAZ proteins, and functions redundantly with bHLH3, bHLH14 and bHLH17 to negatively regulate jasmonate responses.	Basic helix-loop-helix (bHLH) DNA-binding family protein;basic helix-loop-helix (bHLH) DNA-binding superfamily protein	transcription factor activity, sequence-specific DNA binding, nucleus
11-2	BdiBd21-3.2G0610700	Bradi2g47730	protein dimerization activity	LOC_Os01g13460.1	helix-loop-helix DNA-binding domain containing protein, expressed	nucleus, cellular macromolecule biosynthetic process, obsolete transcription regulator activity	AT1G01260.1	BHLH013, JASMONATE ASSOCIATED MYC2 LIKE 2 (JAM2), BHLH13	bHLH13 interacts with JAZ proteins, and functions redundantly with bHLH3, bHLH14 and bHLH17 to negatively regulate jasmonate responses.	Basic helix-loop-helix (bHLH) DNA-binding family protein;basic helix-loop-helix (bHLH) DNA-binding superfamily protein	transcription factor activity, sequence-specific DNA binding, nucleus
11-3	BdiBd21-3.3G0448400	Bradi3g34200	protein dimerization activity	LOC_Os10g42430.1	transcription factor MYC7E, putative, expressed	nucleus, cellular macromolecule biosynthetic process, obsolete transcription regulator activity	AT1G32640.1	ZBF1, MYC2, ATMYC2, JASMONATE INSENSITIVE 1 (JAI1), RD22BP1, JASMONATE INSENSITIVE 1 (JIN1)	Encodes a MYC-related transcriptional activator with a typical DNA binding domain of a basic helix-loop-helix leucine zipper motif. Binds to an extended G-Box promoter motif and interacts with Jasmonate ZIM-domain proteins. MYC2 interacts with EIN3 and EIL1 to repress hook curvature and resistance to Botrytis cinera.Its transcription is induced by dehydration stress, ABA treatment and blue light …	Basic helix-loop-helix (bHLH) DNA-binding family protein;basic helix-loop-helix (bHLH) DNA-binding superfamily protein	regulation of sequence-specific DNA binding transcription factor activity, response to abscisic acid, response to chitin, transcription factor activity, sequence-specific DNA binding, jasmonic acid mediated signaling pathway, positive regulation of flavonoid biosynthetic process, regulation of transcription from RNA polymerase II promoter in response to oxidative stress, obsolete transcription ac…
12-1	BdiBd21-3.4G0010000	Bradi4g00920	protein dimerization activity	LOC_Os12g43620.1	helix-loop-helix DNA-binding domain containing protein, expressed	nucleus, cellular macromolecule biosynthetic process, obsolete transcription regulator activity	#N/A	#N/A	#N/A	basic helix-loop-helix (bHLH) DNA-binding superfamily protein	#N/A
12-2	BdiBd21-3.1G0170300	Bradi1g12760	protein dimerization activity	LOC_Os03g46790.1	helix-loop-helix DNA-binding domain containing protein, expressed	#N/A	#N/A	#N/A	#N/A	basic helix-loop-helix (bHLH) DNA-binding superfamily protein	#N/A
12-3	BdiBd21-3.1G0170500	Bradi1g12770	protein dimerization activity	LOC_Os03g46790.1	helix-loop-helix DNA-binding domain containing protein, expressed	#N/A	#N/A	#N/A	#N/A	basic helix-loop-helix (bHLH) DNA-binding superfamily protein	#N/A
12-4	BdiBd21-3.1G0170600	Bradi1g12780	protein dimerization activity	LOC_Os03g46790.1	helix-loop-helix DNA-binding domain containing protein, expressed	#N/A	#N/A	#N/A	#N/A	basic helix-loop-helix (bHLH) DNA-binding superfamily protein	#N/A
13	BdiBd21-3.1G0851600	Bradi1g63040	#N/A	LOC_Os03g21970.1	basic helix-loop-helix domain containing protein, expressed	nucleus, cellular macromolecule biosynthetic process, obsolete transcription regulator activity	AT2G40435.1	#N/A	transcription factor SCREAM-like protein;(source:Araport11)	#N/A	#N/A
14	BdiBd21-3.1G0206300	Bradi1g15420	regulation of transcription, DNA-templated, DNA binding	LOC_Os01g09720.1	dof zinc finger domain containing protein, putative, expressed	zinc ion binding, cellular macromolecule biosynthetic process, DNA binding	AT1G07640.3	OBP2, UAS-TAGGED ROOT PATTERNING3 (URP3)	A member of the DOF transcription factors. Prominently expressed in the phloem of leaves and other organs. Expression is induced by wounding, MeJA and insect feeding. Upregulates glucosinolate biosynthesis. PEAR protein involved in the formation of a short-range concentration gradient that peaks at protophloem sieve elements, and activates gene expression that promotes radial growth. Locally prom…	Dof-type zinc finger DNA-binding family protein	transcription factor activity, sequence-specific DNA binding, nucleus, response to insect, response to wounding, response to jasmonic acid
15	BdiBd21-3.1G0912700	Bradi1g67770	regulation of transcription, DNA-templated	LOC_Os03g15010.1	#N/A	zinc ion binding	#N/A	#N/A	#N/A	FAR1-related sequence 6	#N/A
16	BdiBd21-3.1G0034200	Bradi1g02570	zinc ion binding, nucleic acid binding	LOC_Os03g61990.3	glycine-rich RNA-binding protein 7, putative, expressed	#N/A	AT3G26420.1	RNA-BINDING GLYCINE-RICH PROTEIN B2 (RBGB2), ATRZ-1A, RZ-1A (RZ-1A)	Zinc finger-containing glycine-rich RNA-binding protein. Cold-inducible. Contributes to the enhancement of freezing tolerance. Members of this protein family include AT3G26420 (ATRZ-1A), AT1G60650 (AtRZ-1b) and AT5G04280 (AtRZ-1c).	RNA-binding (RRM/RBD/RNP motifs) family protein with retrovirus zinc finger-like domain	cellular_component, cold acclimation, RNA binding, nucleotide binding
17	BdiBd21-3.3G0015400	Bradi3g01297	regulation of transcription, DNA-templated, nucleus, DNA binding, ATP binding, hydrolase activity	LOC_Os02g02290.1	#N/A	DNA binding, ATP binding, helicase activity	AT2G46020.2	FFO3, CHA2, FLORAL FUSED ORGANS 3 (FFO3), ARABIDOPSIS THALIANA BRAHMA (ATBRM), CHROMATIN REMODELING 2 (CHR2), BRAHMA (BRM)	Encodes a SWI/SNF chromatin remodeling ATPase that upregulates transcription of all three CUC genes and is involved in the formation and/or maintenance of boundary cells during embryogenesis. Also mediates repression of expression of seed storage proteins in vegetative tissues. Interacts strongly with AtSWI3C, also with AtSWI3B, but not with AtSWI3A or AtSWI3D.	transcription regulatory protein SNF2, putative	obsolete chromatin remodeling complex, cytosol, ATP-dependent chromatin remodeling, regulation of gene expression, epigenetic, obsolete transcription regulator activity, helicase activity, DNA binding, organ boundary specification between lateral organs and the meristem, ATP binding
18	BdiBd21-3.1G0675200	Bradi1g50860	nucleosome assembly, nucleus	LOC_Os05g46230.1	#N/A	DNA conformation change, nucleosome assembly, nucleus, binding	AT2G19480.1	NUCLEOSOME ASSEMBLY PROTEIN 1;2 (NAP1;2), NUCLEOSOME/CHROMATIN ASSEMBLY FACTOR GROUP A 02 (NFA02), NUCLEOSOME/CHROMATIN ASSEMBLY FACTOR GROUP A 2 (NFA2)	This gene is predicted to encode a nucleosome assembly protein. Plant lines expressing an RNAi construct directed against this gene show a reduction in agrobacterium-mediated root transformation. The mRNA is cell-to-cell mobile. Plants mutated in three ubiquitously expressed NAP1 genes (NAP1;1~NAP1;3) and organ-specifically expressed NAP1;4 gene show hypersensitivity to genotoxic stresses includi…	nucleosome assembly protein 1	cytoplasm, DNA repair, nucleus, DNA binding, DNA mediated transformation, nucleosome assembly
19	BdiBd21-3.5G0131600	Bradi5g10580	#N/A	LOC_Os02g34860.1	Regulator of chromosome condensation domain containing protein, expressed	transporter activity, transport, binding	AT5G63860.1	UVB-RESISTANCE 8 (UVR8), UVB-RESISTANCE 8 (ATUVR8)	UV-B-specific signaling component that orchestrates expression of a range of genes with vital UV-protective functions. Located in the nucleus and the cytosol. Associates with chromatin via histones. UV-B light promotes URV8 protein accumulation in the nucleus. UVR8 interaction with COP1 is negatively regulated by RUP1 and RUP2.	Regulator of chromosome condensation (RCC1) family protein	chromatin binding, nucleus, response to UV-B, guanyl-nucleotide exchange factor activity, cytosol
20	BdiBd21-3.2G0135500	Bradi2g10286	protein binding	LOC_Os05g31062.1	#N/A	heat shock protein binding	AT2G41520.1	TETRATRICOPEPTIDE REPEAT 15 (TPR15), DNA J PROTEIN C62 (DJC62)	Encodes one of the 36 carboxylate clamp (CC)-tetratricopeptide repeat (TPR) proteins (Prasad 2010, Pubmed ID: 20856808) with potential to interact with Hsp90/Hsp70 as co-chaperones.	Heat shock protein DnaJ with tetratricopeptide repeat	heat shock protein binding, protein folding
21-1	BdiBd21-3.1G0403300	Bradi1g30247	protein binding	LOC_Os07g31540.1	#N/A	cellular macromolecule metabolic process, cellular protein modification process	AT5G42220.1	#N/A	Ubiquitin-like superfamily protein;(source:Araport11)	Ubiquitin-like superfamily protein	cellular protein modification process
21-2	BdiBd21-3.3G0007500	Bradi3g00685	protein binding	LOC_Os07g31540.1	#N/A	cellular macromolecule metabolic process, cellular protein modification process	AT5G42220.1	#N/A	Ubiquitin-like superfamily protein;(source:Araport11)	Ubiquitin-like superfamily protein	cellular protein modification process
22	BdiBd21-3.2G0195400	Bradi2g14740	protein dephosphorylation, protein serine/threonine phosphatase activity	LOC_Os01g43100.1	#N/A	protein dephosphorylation, protein serine/threonine phosphatase complex, protein serine/threonine phosphatase activity, cellular macromolecule metabolic process	AT1G43900.1	#N/A	Protein phosphatase 2C family protein;(source:Araport11)	Protein phosphatase 2C family protein	protein dephosphorylation, protein serine/threonine phosphatase complex, protein serine/threonine phosphatase activity
23	BdiBd21-3.3G0771800	Bradi3g58327	#N/A	LOC_Os02g52230.1	coronatine-insensitive protein 1, putative, expressed	#N/A	AT4G24390.2	AUXIN SIGNALING F-BOX 4 (AFB4)	RNI-like superfamily protein;(source:Araport11)	auxin F-box protein 5	ubiquitin-dependent protein catabolic process, ubiquitin-protein transferase activity
24	BdiBd21-3.3G0728700	Bradi3g55020	#N/A	LOC_Os02g56760.1	#N/A	#N/A	AT1G80110.1	PHLOEM PROTEIN 2-B11 (PP2-B11), PHLOEM PROTEIN 2-B11 (ATPP2-B11)	phloem protein 2-B11;(source:Araport11)	phloem protein 2-B1	carbohydrate binding
25	BdiBd21-3.5G0125500	Bradi5g10170	#N/A	LOC_Os01g73160.1	#N/A	#N/A	AT4G25740.1	#N/A	RNA binding Plectin/S10 domain-containing protein;(source:Araport11)	RNA binding Plectin/S10 domain-containing protein	structural constituent of ribosome, membrane, cytosolic small ribosomal subunit, translation
26-1	BdiBd21-3.2G0001400	Bradi2g00360	#N/A	LOC_Os01g06270.1	#N/A	#N/A	AT2G37370.1	#N/A	centrosomal protein of 135 kDa-like protein;(source:Araport11)	structural maintenance of chromosomes protein;(source:Araport11)	cellular_component, molecular_function, biological_process
26-2	BdiBd21-3.1G0470900	Bradi1g34834	#N/A	LOC_Os01g06270.1	#N/A	#N/A	AT2G37370.1	#N/A	centrosomal protein of 135 kDa-like protein;(source:Araport11)	structural maintenance of chromosomes protein;(source:Araport11)	cellular_component, molecular_function, biological_process
27	BdiBd21-3.2G0432300	Bradi2g34710	#N/A	LOC_Os01g06270.1	#N/A	#N/A	AT2G37370.1	#N/A	centrosomal protein of 135 kDa-like protein;(source:Araport11)	#N/A	cellular_component, molecular_function, biological_process
28	BdiBd21-3.3G0172700	Bradi3g13040	zinc ion binding, nucleic acid binding	LOC_Os03g61990.3	glycine-rich RNA-binding protein 7, putative, expressed	#N/A	AT3G26420.1	RNA-BINDING GLYCINE-RICH PROTEIN B2 (RBGB2), ATRZ-1A, RZ-1A (RZ-1A)	Zinc finger-containing glycine-rich RNA-binding protein. Cold-inducible. Contributes to the enhancement of freezing tolerance. Members of this protein family include AT3G26420 (ATRZ-1A), AT1G60650 (AtRZ-1b) and AT5G04280 (AtRZ-1c).	RNA-binding (RRM/RBD/RNP motifs) family protein with retrovirus zinc finger-like domain	cellular_component, cold acclimation, RNA binding, nucleotide binding
29	BdiBd21-3.5G0133600	Bradi5g10690	ribosomal small subunit biogenesis	LOC_Os04g35760.1	#N/A	#N/A	AT1G77122.1	#N/A	Uncharacterized protein family UPF0090;(source:Araport11)	Uncharacterised protein family UPF0090	molecular_function, biological_process
30	BdiBd21-3.1G0035900	Bradi1g02710	zinc ion binding	LOC_Os03g61810.1	tRNA-specific adenosine deaminase, putative, expressed	#N/A	AT5G28050.2	GUANOSINE DEAMINASE (GSDA)	Specifically deaminates (de)guanosine to produce xanthosine with high specificity, which is further converted to xanthine, a key intermediate in purine metabolism and nitrogen recycling.	Cytidine/deoxycytidylate deaminase family protein	cellular_component, hydrolase activity, zinc ion binding
31	BdiBd21-3.4G0107700	Bradi4g07862	ATP binding	LOC_Os12g25720.1	expressed protein	#N/A	AT3G27120.1	FIDGETIN-LIKE 1 (FIGL1)	Encodes a conserved AAA-ATPase that acts as a negative regulator of meiotic CO formation.	P-loop containing nucleoside triphosphate hydrolases superfamily protein	cellular_component, biological_process, ATP binding, ATPase activity
32	BdiBd21-3.2G0794900	Bradi2g61860	aminopeptidase activity, zinc ion binding, proteolysis	LOC_Os01g73680.1	aspartyl aminopeptidase, putative, expressed	aminopeptidase activity, protein metabolic process, macromolecule metabolic process, vacuole, zinc ion binding, proteolysis	AT5G04710.1	M18 ASPARTYL AMINOPEPTIDASE2 (DAP2)	Plastid localized metalloaminopeptidase.	Zn-dependent exopeptidases superfamily protein	vacuole, aminopeptidase activity, chloroplast, zinc ion binding, proteolysis
33	BdiBd21-3.1G0666900	Bradi1g50280	#N/A	LOC_Os06g02370.1	expressed protein	#N/A	#N/A	#N/A	#N/A	#N/A	#N/A
34	BdiBd21-3.4G0154600	Bradi4g10920	#N/A	LOC_Os11g43900.1	translationally-controlled tumor protein, putative, expressed	cytoplasm	AT3G05540.1	TRANSLATIONALLY CONTROLLED TUMOR PROTEIN 2 (TCTP2)	Encodes TCTP2, a homolog of Translationally Controlled Tumor Protein. Enhances in vitro plant regeneration.	translationally controlled tumor protein	cytoplasm, biological_process
35	BdiBd21-3.5G0091500	Bradi5g07930	DNA replication, synthesis of RNA primer, DNA primase activity	LOC_Os07g22400.2	POLA3 - Putative DNA polymerase alpha complex subunit, expressed	cellular macromolecule biosynthetic process, alpha DNA polymerase:primase complex, DNA replication, synthesis of RNA primer, DNA primase activity	AT1G67320.3	EMBRYO DEFECTIVE 2813 (EMB2813)	DNA primase, large subunit family;(source:Araport11)	DNA primase, large subunit family	#N/A
36	BdiBd21-3.2G0240700	Bradi2g18290	nuclease activity, DNA repair	LOC_Os05g46270.1	FEN1A - Putative flap endonuclease protein, expressed	5'-3' exonuclease activity, cellular macromolecule metabolic process, DNA repair, nucleus, cellular response to DNA damage stimulus, cellular response to stress, DNA binding	AT5G26680.1	SHADE AVOIDANCE 6 (SAV6), FLAP ENDONUCLEASE I (FEN1)	Encodes a FEN1 homolog that has double-flap endonuclease activity, weak GEN activity towards bubble DNA structures and flap endonuclease activity towards substrates with a single-flap structure, but lacks the 5&#8242; exonuclease activity towards DNA substrates with a nick on one strand, and GEN activity towards gapped DNA without any flap. It is expressed in rapidly dividing cells and mutants ha…	5\'-3\' exonuclease family protein	DNA repair, 5'-3' exonuclease activity, DNA binding
37-1	BdiBd21-3.1G0082800	Bradi1g06160	iron-sulfur cluster binding, metal ion binding, electron carrier activity, oxidation-reduction process, oxidoreductase activity	LOC_Os03g57680.1	aldehyde oxidase, putative, expressed	oxidoreductase activity, protein phosphorylation, flavin adenine dinucleotide binding, cellular macromolecule metabolic process, iron-sulfur cluster binding, ATP binding, protein kinase activity, metal ion binding, obsolete electron transport, electron carrier activity	AT1G04580.1	ALDEHYDE OXIDASE 4 (AO4), ALDEHYDE OXIDASE 2 (ATAO2), ALDEHYDE OXIDASE 4 (AAO4), ARABDOPSIS THALIANA ALDEHYDE OXIDASE 4 (ATAO-4)	Encodes aldehyde oxidase AAO4 preferentially expressed in developing seeds.	aldehyde oxidase 1;aldehyde oxidase 2	glucosinolate metabolic process, abscisic acid biosynthetic process, aryl-aldehyde oxidase activity, cytosol
37-2	BdiBd21-3.1G0083000	Bradi1g06177	iron-sulfur cluster binding, metal ion binding, electron carrier activity, oxidation-reduction process, oxidoreductase activity	LOC_Os03g57680.1	aldehyde oxidase, putative, expressed	oxidoreductase activity, protein phosphorylation, flavin adenine dinucleotide binding, cellular macromolecule metabolic process, iron-sulfur cluster binding, ATP binding, protein kinase activity, metal ion binding, obsolete electron transport, electron carrier activity	AT1G04580.1	ALDEHYDE OXIDASE 4 (AO4), ALDEHYDE OXIDASE 2 (ATAO2), ALDEHYDE OXIDASE 4 (AAO4), ARABDOPSIS THALIANA ALDEHYDE OXIDASE 4 (ATAO-4)	Encodes aldehyde oxidase AAO4 preferentially expressed in developing seeds.	aldehyde oxidase 1;aldehyde oxidase 2	glucosinolate metabolic process, abscisic acid biosynthetic process, aryl-aldehyde oxidase activity, cytosol
37-3	BdiBd21-3.1G0083200	Bradi1g06200	iron-sulfur cluster binding, metal ion binding, electron carrier activity, oxidation-reduction process, oxidoreductase activity	LOC_Os03g57680.1	aldehyde oxidase, putative, expressed	oxidoreductase activity, protein phosphorylation, flavin adenine dinucleotide binding, cellular macromolecule metabolic process, iron-sulfur cluster binding, ATP binding, protein kinase activity, metal ion binding, obsolete electron transport, electron carrier activity	AT1G04580.1	ALDEHYDE OXIDASE 4 (AO4), ALDEHYDE OXIDASE 2 (ATAO2), ALDEHYDE OXIDASE 4 (AAO4), ARABDOPSIS THALIANA ALDEHYDE OXIDASE 4 (ATAO-4)	Encodes aldehyde oxidase AAO4 preferentially expressed in developing seeds.	aldehyde oxidase 1;aldehyde oxidase 2	glucosinolate metabolic process, abscisic acid biosynthetic process, aryl-aldehyde oxidase activity, cytosol
38	BdiBd21-3.2G0614500	Bradi2g48040	cytidine deaminase activity, zinc ion binding, cytidine deamination	LOC_Os01g51540.1	cytidine/deoxycytidylate deaminase, putative, expressed	hydrolase activity, zinc ion binding	AT2G19570.1	(DESZ), CYTIDINE DEAMINASE 1 (CDA1), AT-CDA1	Encodes a cytidine deaminase that deaminates cytidine and deoxycytidine and is competitively inhibited by cytosine-containing compounds.	cytidine deaminase 1	cytosol, cytidine deaminase activity, cytidine deamination
39	BdiBd21-3.1G0862400	Bradi1g63900	cellular protein modification process	LOC_Os03g20560.1	biotin--protein ligase, putative, expressed	cellular macromolecule metabolic process, cellular protein modification process, catalytic activity, small molecule metabolic process, small molecule biosynthetic process, lipoate biosynthetic process	AT1G04640.1	LIPOYLTRANSFERASE 2 (LIP2)	Lipoyltransferase, located in mitochondria but not found in chloroplasts	lipoyltransferase 2	lipoyltransferase activity, mitochondrion
40	BdiBd21-3.3G0741300	Bradi3g56040	protein binding	LOC_Os02g57690.2	kelch repeat protein, putative, expressed	#N/A	AT5G04420.1	#N/A	Galactose oxidase/kelch repeat superfamily protein;(source:Araport11)	Galactose oxidase/kelch repeat superfamily protein	biological_process, cytosol, molecular_function, nucleus
41	BdiBd21-3.3G0630900	Bradi3g47570	protein binding	LOC_Os02g38040.1	leucine-rich repeat family protein, putative, expressed	protein binding	AT1G12970.1	PLANT INTRACELLULAR RAS GROUP-RELATED LRR 3 (PIRL3)	Encodes PIRL3, a member of the Plant Intracellular Ras-group-related LRRs (Leucine rich repeat proteins). PIRLs are a distinct, plant-specific class of intracellular LRRs that likely mediate protein interactions, possibly in the context of signal transduction.	plant intracellular ras group-related LRR 1	protein binding
42-1	BdiBd21-3.3G0199700	Bradi3g14990	oxidation-reduction process, catechol oxidase activity	#N/A	#N/A	#N/A	#N/A	#N/A	#N/A	#N/A	#N/A
42-2	BdiBd21-3.3G0200300	Bradi3g15040	oxidation-reduction process, catechol oxidase activity	#N/A	#N/A	#N/A	#N/A	#N/A	#N/A	#N/A	#N/A
43	BdiBd21-3.3G0730600	Bradi3g55190	nucleic acid binding	LOC_Os02g57010.1	RNA recognition motif containing protein, putative, expressed	nucleic acid binding, nucleotide binding	AT1G60000.1	#N/A	RNA-binding (RRM/RBD/RNP motifs) family protein;(source:Araport11)	RNA-binding (RRM/RBD/RNP motifs) family protein	chloroplast, biological_process, RNA binding, nucleotide binding
44	BdiBd21-3.2G0027700	Bradi2g02250	#N/A	LOC_Os01g04200.1	metallo-beta-lactamase family protein, putative, expressed	hydrolase activity	AT1G25375.1	#N/A	Metallo-hydrolase/oxidoreductase superfamily protein;(source:Araport11)	Metallo-hydrolase/oxidoreductase superfamily protein	cellular_component, hydrolase activity, metabolic process
45	BdiBd21-3.1G0010000	Bradi1g00860	hydrolase activity, acting on glycosyl bonds	LOC_Os08g39420.1	#N/A	#N/A	AT1G50510.1	PSEUDOURIDINE MONOPHOSPHATE GLYCOSYLASE (PUMY)	5'-pseudouridine monophosphate Glycosylase (PUMY) that hydrolyzes 5'-pseudouridine monophosphate to uracil and ribose-5-phosphate. Acts together with the a pseudouridine kinase PUKI in the peroxisome to prevent toxic pseudouridine monophosphate accumulation.	indigoidine synthase A family protein	biological_process, peroxisome, plasma membrane
46	BdiBd21-3.2G0793400	Bradi2g61727	#N/A	LOC_Os01g73470.1	#N/A	#N/A	AT5G22120.1	#N/A	coiled-coil protein;(source:Araport11)	#N/A	cellular_component, molecular_function, biological_process
47-1	BdiBd21-3.2G0000300	Bradi2g00240	proteolysis, serine-type carboxypeptidase activity	LOC_Os01g06490.1	#N/A	protein metabolic process, proteolysis, serine-type carboxypeptidase activity, macromolecule metabolic process	AT2G35780.1	SERINE CARBOXYPEPTIDASE-LIKE 26 (scpl26)	serine carboxypeptidase-like 26;(source:Araport11)	serine carboxypeptidase-like 26;serine carboxypeptidase-like 27	proteolysis, serine-type carboxypeptidase activity
47-2	BdiBd21-3.2G0440200	Bradi2g35197	proteolysis, serine-type carboxypeptidase activity	LOC_Os01g06490.1	#N/A	protein metabolic process, proteolysis, serine-type carboxypeptidase activity, macromolecule metabolic process	AT2G35780.1	SERINE CARBOXYPEPTIDASE-LIKE 26 (scpl26)	serine carboxypeptidase-like 26;(source:Araport11)	serine carboxypeptidase-like 26;serine carboxypeptidase-like 27	proteolysis, serine-type carboxypeptidase activity
48	BdiBd21-3.2G0543300	Bradi2g42650	proteolysis, aspartic-type endopeptidase activity	LOC_Os01g04710.1	#N/A	obsolete pepsin A activity, proteolysis, protein metabolic process, aspartic-type endopeptidase activity, macromolecule metabolic process	AT1G01300.1	#N/A	Eukaryotic aspartyl protease family protein;(source:Araport11)	Eukaryotic aspartyl protease family protein	proteolysis, membrane, aspartic-type endopeptidase activity, plant-type cell wall
49	BdiBd21-3.3G0147100	Bradi3g10760	#N/A	LOC_Os02g22070.1	#N/A	#N/A	AT1G70200.1	RBD1, HIGH PHOTOSYNTHETIC EFFICIENCY 1 (HPE1)	Encodes a RNA-Binding Protein RBD1. Promotes chilling tolerance through 23S rRNA processing.	RNA-binding (RRM/RBD/RNP motifs) family protein	nucleic acid binding, chloroplast
50-1	BdiBd21-3.3G0045100	Bradi3g03587	ADP binding	LOC_Os08g01580.1	#N/A	defense response, apoptotic process, ATP binding	#N/A	#N/A	#N/A	HOPZ-ACTIVATED RESISTANCE 1;NB-ARC domain-containing disease resistance protein	#N/A
50-2	BdiBd21-3.3G0045200	Bradi3g03597	ADP binding	LOC_Os08g01580.1	#N/A	defense response, apoptotic process, ATP binding	#N/A	#N/A	#N/A	HOPZ-ACTIVATED RESISTANCE 1;NB-ARC domain-containing disease resistance protein	#N/A
50-3	BdiBd21-3.3G0049700	Bradi3g03935	ADP binding	LOC_Os08g01580.1	#N/A	defense response, apoptotic process, ATP binding	#N/A	#N/A	#N/A	HOPZ-ACTIVATED RESISTANCE 1;NB-ARC domain-containing disease resistance protein	#N/A
51	BdiBd21-3.2G0214900	Bradi2g16402	#N/A	LOC_Os05g49060.1	#N/A	cellular metabolic process	#N/A	#N/A	#N/A	#N/A	#N/A
52	BdiBd21-3.1G0270800	Bradi1g20750	protein phosphorylation, ATP binding, protein kinase activity	LOC_Os07g43350.1	#N/A	protein phosphorylation, cellular macromolecule metabolic process, protein serine/threonine kinase activity, protein tyrosine kinase activity, protein binding, ATP binding	AT5G10020.1	SUCROSE-INDUCED RECEPTOR KINASE 1 (SIRK1)	Leucine-rich receptor-like protein kinase family protein;(source:Araport11)	Leucine-rich receptor-like protein kinase family protein	protein phosphorylation, cytosol, protein serine/threonine kinase activity, protein tyrosine kinase activity, protein binding, plasma membrane, transmembrane receptor protein tyrosine kinase signaling pathway, ATP binding
53	BdiBd21-3.1G0809600	Bradi1g59930	transport, intracellular	LOC_Os03g30550.1	#N/A	#N/A	#N/A	#N/A	#N/A	Nuclear transport factor 2 (NTF2) family protein with RNA binding (RRM-RBD-RNP motifs) domain	#N/A
54	BdiBd21-3.1G0581000	Bradi1g44510	#N/A	LOC_Os06g13680.1	#N/A	#N/A	AT3G48140.1	#N/A	B12D protein;(source:Araport11)	B12D protein	peroxisome, molecular_function, leaf senescence
55	BdiBd21-3.3G0343800	Bradi3g26787	#N/A	LOC_Os10g28020.1	#N/A	protein metabolic process, proteolysis, macromolecule metabolic process, obsolete prolyl oligopeptidase activity, serine-type peptidase activity	AT4G14570.1	ACYLAMINO ACID-RELEASING ENZYME (AARE), AtAARE	Encodes an acylamino acid-releasing enzyme (AARE) catalyzing the N-terminal hydrolysis of N[alpha]-acylpeptides to release N[alpha]-acylated amino acids The mRNA is cell-to-cell mobile.	acylaminoacyl-peptidase-related	vacuole, proteolysis, chloroplast, serine-type peptidase activity
56	BdiBd21-3.5G0060700	Bradi5g04567	ubiquitin-protein transferase activity	LOC_Os02g01170.1	#N/A	obsolete ubiquitin cycle, ubiquitin-protein transferase activity, cellular macromolecule metabolic process, cellular protein modification process, intracellular	AT4G38600.1	UBIQUITIN-PROTEIN LIGASE 3 (UPL3), KAKTUS (KAK)	encodes a member of HECT ubiquitin protein ligase family that is involved in trichome cell morphogenesis. Mutants in this gene exhibit supernumerary trichome branches and increased DNA content.	HEAT repeat;HECT-domain (ubiquitin-transferase)	trichome branching, ubiquitin-protein transferase activity, DNA endoreduplication
57	BdiBd21-3.3G0553600	Bradi3g41840	proteolysis, metalloexopeptidase activity, aminopeptidase activity	LOC_Os08g42910.1	#N/A	protein metabolic process, proteolysis, obsolete methionyl aminopeptidase activity, metalloexopeptidase activity, macromolecule metabolic process	AT2G44180.1	METHIONINE AMINOPEPTIDASE 2A (MAP2A)	Encodes a MAP2 like methionine aminopeptidase. In MAP1A mutant background plants show an increased sensitivity to fumagillin resulting in defects in development. Phenotype is similar to RNAi lines which knock out all MAP2/MAP1 loci.	methionine aminopeptidase 2B	cytoplasm, N-terminal protein amino acid modification
58	BdiBd21-3.3G0579100	Bradi3g43700	#N/A	LOC_Os02g29320.1	#N/A	#N/A	AT1G79390.1	#N/A	centrosomal protein;(source:Araport11)	#N/A	cellular_component, molecular_function, biological_process
59	BdiBd21-3.1G0272300	Bradi1g20840	#N/A	LOC_Os07g42410.1	#N/A	cytoplasm, aminoacyl-tRNA ligase activity, cellular nitrogen compound metabolic process, small molecule metabolic process, cellular macromolecule biosynthetic process, tRNA aminoacylation for protein translation, ATP binding	AT1G17360.1	#N/A	LOW protein: protein phosphatase 1 regulatory subunit-like protein;(source:Araport11)	#N/A	cellular_component, molecular_function, biological_process
60	BdiBd21-3.1G0049900	Bradi1g03820	GTP binding	LOC_Os03g60530.1	#N/A	intracellular, transcription factor binding, GTPase activity, nucleocytoplasmic transport, obsolete signal transmission, regulation of transcription, DNA-templated, signaling, cellular macromolecule biosynthetic process, small GTPase mediated signal transduction, intracellular protein transport, ATP binding, GTP binding	AT3G09900.1	RAB GTPASE HOMOLOG E1E (RABE1e), RAB GTPASE HOMOLOG E1E (ATRABE1E), ATRAB8E	RAB GTPase homolog E1E;(source:Araport11)	RAB GTPase homolog 8A	GTP binding
61	BdiBd21-3.5G0210500	Bradi5g16220	#N/A	LOC_Os02g42290.3	#N/A	protein metabolic process, proteolysis, obsolete endopeptidase Clp activity, macromolecule metabolic process	AT5G23140.1	NUCLEAR-ENCODED CLP PROTEASE P7 (NCLPP7), CLPP2	One of several nuclear-encoded ClpPs (caseinolytic protease). Contains a highly conserved catalytic triad of Ser-type proteases (Ser-His-Asp). The name reflects nomenclature described in Adam et. al (2001). This mitochondrial CLPP2 assists coordination and homeostasis of respiratory complexes.	nuclear-encoded CLP protease P7	mitochondrial matrix, chloroplastic endopeptidase Clp complex, chloroplast thylakoid membrane
62	BdiBd21-3.2G0277800	Bradi2g21136	#N/A	LOC_Os05g41620.1	#N/A	#N/A	AT5G04000.2	#N/A	hypothetical protein;(source:Araport11)	#N/A	#N/A
63	BdiBd21-3.2G0501500	Bradi2g39320	proteolysis, cysteine-type peptidase activity	LOC_Os01g73980.1	#N/A	protein metabolic process, transporter activity, transport, macromolecule metabolic process, cysteine-type endopeptidase activity, binding, proteolysis	AT1G20850.1	XYLEM CYSTEINE PEPTIDASE 2 (XCP2)	Cysteine peptidase. Enzyme activity detected in leaf.	xylem cysteine peptidase 1	programmed cell death involved in cell development, proteolysis, cysteine-type peptidase activity
64	BdiBd21-3.2G0070500	Bradi2g05390	nucleic acid binding, ATP binding	LOC_Os01g08930.1	#N/A	ATP-dependent helicase activity, nucleic acid binding, ATP binding	AT4G09730.1	RH39 (RH39)	Encodes RH39, a DEAD-box protein involved in the introduction of the hidden break into the 23S rRNA in the chloroplasts. Recombinant RH39 binds to the 23S rRNA in a segment adjacent to the stem-loop creating the hidden break target loop in a sequence-dependent manner. Has ATP-hydrolyzing activity at a Kcat of 5.3 /min in the presence of rRNA sequence. Mutants have drastically reduced level of lev…	RH39	chloroplast, nucleic acid binding, ATP-dependent helicase activity, ATP binding
65	BdiBd21-3.1G0519100	Bradi1g38190	GTP binding	LOC_Os01g47730.1	#N/A	intracellular, transcription factor binding, GTPase activity, nucleocytoplasmic transport, obsolete signal transmission, regulation of transcription, DNA-templated, signaling, cellular macromolecule biosynthetic process, small GTPase mediated signal transduction, intracellular protein transport, ATP binding, GTP binding	AT1G06400.1	ARABIDOPSIS THALIANA RAB GTPASE HOMOLOG A1A (ATRABA1A), ATRAB11E, ARA-2, ARA2	small GTP-binding protein (ara-2).RabGTPase functioning in anterograde trafficking from trans-Golgi network/early endosomal compartments to the plasma membrane as well as in responses to salinity stress.	RAB GTPase homolog A1D	GTP binding
66	BdiBd21-3.3G0757000	Bradi3g57280	cytoplasm, autophagosome assembly	LOC_Os06g10340.1	#N/A	cytoplasm, vacuole organization, cellular response to external stimulus, signaling, autophagosome assembly	AT1G54210.1	ATATG12, AUTOPHAGY 12 (APG12), AUTOPHAGY 12 A (ATG12A)	Autophagy protein.	Ubiquitin-like superfamily protein	autophagy, protein ubiquitination involved in ubiquitin-dependent protein catabolic process, protein binding
67	BdiBd21-3.2G0557500	Bradi2g43720	hydrolase activity, ATP binding, DNA binding	LOC_Os01g43120.1	#N/A	ATP-dependent helicase activity, nucleic acid binding, ATP binding	AT5G08610.1	PIGMENT DEFECTIVE 340 (PDE340)	P-loop containing nucleoside triphosphate hydrolases superfamily protein;(source:Araport11)	P-loop containing nucleoside triphosphate hydrolases superfamily protein	chloroplast, nucleic acid binding, ATP-dependent helicase activity, ATP binding
68	BdiBd21-3.5G0311700	Bradi5g23770	#N/A	#N/A	#N/A	#N/A	#N/A	#N/A	#N/A	Bifunctional inhibitor/lipid-transfer protein/seed storage 2S albumin superfamily protein	#N/A
69	BdiBd21-3.4G0190200	#N/A	#N/A	#N/A	#N/A	#N/A	#N/A	#N/A	#N/A	#N/A	#N/A
70	BdiBd21-3.5G0346200	Bradi5g26320	#N/A	LOC_Os04g58280.2	#N/A	#N/A	AT3G15450.1	#N/A	aluminum induced protein with YGL and LRDR motifs;(source:Araport11)	Aluminium induced protein with YGL and LRDR motifs	molecular_function
71	BdiBd21-3.1G0895400	Bradi1g66470	#N/A	LOC_Os01g62290.1	#N/A	ATP binding	AT1G16030.1	HEAT SHOCK PROTEIN 70B (Hsp70b)	heat shock protein 70B;(source:Araport11)	heat shock cognate protein 70-1	response to heat, cytosol, protein folding
72-1	BdiBd21-3.3G0653300	Bradi3g49230	#N/A	LOC_Os02g41590.1	kinase, pfkB family, putative, expressed	adenosine kinase activity, purine ribonucleoside salvage, small molecule metabolic process, small molecule biosynthetic process, purine ribonucleoside biosynthetic process, heterocycle biosynthetic process	AT3G09820.1	ADENOSINE KINASE 1 (ADK1), ATADK1	Involved in the salvage synthesis of adenylates and methyl recycling	adenosine kinase 2	response to trehalose-6-phosphate, cytosol, adenosine kinase activity, adenosine salvage
72-2	BdiBd21-3.5G0205600	Bradi5g15820	#N/A	LOC_Os02g41590.1	kinase, pfkB family, putative, expressed	adenosine kinase activity, purine ribonucleoside salvage, small molecule metabolic process, small molecule biosynthetic process, purine ribonucleoside biosynthetic process, heterocycle biosynthetic process	AT3G09820.1	ADENOSINE KINASE 1 (ADK1), ATADK1	Involved in the salvage synthesis of adenylates and methyl recycling	adenosine kinase 2	response to trehalose-6-phosphate, cytosol, adenosine kinase activity, adenosine salvage
73	BdiBd21-3.2G0528500	Bradi2g41630	NAD binding	LOC_Os01g39270.1	NAD binding domain of 6-phosphogluconate dehydrogenase containing protein, expressed	coenzyme binding, valine metabolic process, 3-hydroxyisobutyrate dehydrogenase activity, pentose-phosphate shunt, small molecule metabolic process, small molecule catabolic process, phosphogluconate dehydrogenase (decarboxylating) activity	AT1G17650.1	GLYOXYLATE REDUCTASE 2 (GR2), ATGLYR2, GLYOXYLATE REDUCTASE 2 (GLYR2)	Glyoxylate reductase located in chloroplasts.	glyoxylate reductase 2	phosphogluconate dehydrogenase (decarboxylating) activity, glyoxylate reductase (NADP) activity, chloroplast
74	BdiBd21-3.5G0014700	Bradi5g01240	transferase activity, transferring acyl groups other than amino-acyl groups	LOC_Os11g31090.1	transferase family protein, putative, expressed	#N/A	AT3G48720.1	DEFICIENT IN CUTIN FERULATE (DCF)	Encodes a hydroxycinnamoyl-CoA: v-hydroxy fatty acid transferase involved in cutin synthesis. Mutants are almost devoid of ferulic acid.	HXXXD-type acyl-transferase family protein	cellular_component, biological_process, transferase activity, transferring acyl groups other than amino-acyl groups
75	BdiBd21-3.3G0648400	Bradi3g48840	#N/A	LOC_Os02g41630.2	phenylalanine ammonia-lyase, putative, expressed	cytoplasm, ammonia-lyase activity, L-phenylalanine catabolic process, cellular nitrogen compound metabolic process, ammonia ligase activity, biosynthetic process, small molecule metabolic process, small molecule catabolic process	AT2G37040.1	PHE AMMONIA LYASE 1 (pal1), ATPAL1	Encodes PAL1, a phenylalanine ammonia-lyase. Arabidopsis has four PALs: AT2G37040 (PAL1), AT3G53260 (PAL2), AT5G04230 (PAL3) and AT3G10340 (PAL4).	PHE ammonia lyase 1	defense response, phenylalanine ammonia-lyase activity, phenylpropanoid biosynthetic process, response to oxidative stress, response to wounding
76-1	BdiBd21-3.1G0201800	Bradi1g15050	intramolecular transferase activity, cellulose biosynthetic process	LOC_Os03g40270.1	alpha-1,4-glucan-protein synthase, putative, expressed	Golgi apparatus, cellular macromolecule biosynthetic process, plant-type cell wall, glycogenin glucosyltransferase activity, cellulose biosynthetic process	AT3G02230.1	REVERSIBLY GLYCOSYLATED POLYPEPTIDE 1 (RGP1), ARABIDOPSIS THALIANA REVERSIBLY GLYCOSYLATED POLYPEPTIDE 1 (ATRGP1)	RGP1 is a UDP-arabinose mutase that catalyzes the interconversion between the pyranose and furanose forms of UDP-L-arabinose. It appears to be required for proper cell wall formation. rgp1/rgp2 (at5g15650) double mutants have a male gametophyte lethal phenotype. RGP1 fusion proteins can be found in the cytosol and peripherally associated with the Golgi apparatus. The mRNA is cell-to-cell mobile.	reversibly glycosylated polypeptide 1;reversibly glycosylated polypeptide 2	plant-type cell wall biogenesis, cellulose synthase (UDP-forming) activity, Golgi trans cisterna
76-2	BdiBd21-3.2G0648500	Bradi2g50660	intramolecular transferase activity, cellulose biosynthetic process	LOC_Os03g40270.1	alpha-1,4-glucan-protein synthase, putative, expressed	Golgi apparatus, cellular macromolecule biosynthetic process, plant-type cell wall, glycogenin glucosyltransferase activity, cellulose biosynthetic process	AT3G02230.1	REVERSIBLY GLYCOSYLATED POLYPEPTIDE 1 (RGP1), ARABIDOPSIS THALIANA REVERSIBLY GLYCOSYLATED POLYPEPTIDE 1 (ATRGP1)	RGP1 is a UDP-arabinose mutase that catalyzes the interconversion between the pyranose and furanose forms of UDP-L-arabinose. It appears to be required for proper cell wall formation. rgp1/rgp2 (at5g15650) double mutants have a male gametophyte lethal phenotype. RGP1 fusion proteins can be found in the cytosol and peripherally associated with the Golgi apparatus. The mRNA is cell-to-cell mobile.	reversibly glycosylated polypeptide 1;reversibly glycosylated polypeptide 2	plant-type cell wall biogenesis, cellulose synthase (UDP-forming) activity, Golgi trans cisterna
77	BdiBd21-3.3G0767200	Bradi3g57990	iron-sulfur cluster binding, heme binding, oxidation-reduction process, oxidoreductase activity	LOC_Os01g25484.1	ferredoxin--nitrite reductase, putative, expressed	iron-sulfur cluster binding, heme binding, obsolete electron transport, oxidoreductase activity	AT2G15620.1	ARABIDOPSIS THALIANA NITRITE REDUCTASE (ATHNIR), NITRITE REDUCTASE 1 (NIR1), NITRITE REDUCTASE (NIR)	Involved in the second step of nitrate assimilation. Its expression is induced by nitrate. The mRNA is cell-to-cell mobile.	nitrite reductase 1	nitrite reductase (NO-forming) activity, mitochondrion, ferredoxin-nitrate reductase activity
78	BdiBd21-3.2G0028400	Bradi2g02320	carbohydrate metabolic process, hydrolase activity, hydrolyzing O-glycosyl compounds	LOC_Os01g04290.1	glycosyl hydrolase family 10 protein, putative, expressed	cation binding, carbohydrate metabolic process, hydrolase activity, hydrolyzing O-glycosyl compounds	#N/A	#N/A	#N/A	glycosyl hydrolase family 10 protein / carbohydrate-binding domain-containing protein	#N/A
79	BdiBd21-3.2G0743300	Bradi2g58050	glycolytic process, fructose-bisphosphate aldolase activity	LOC_Os01g67860.1	fructose-bisphospate aldolase isozyme, putative, expressed	small molecule catabolic process, glycolytic process, fructose-bisphosphate aldolase activity, small molecule metabolic process	AT2G36460.1	FRUCTOSE-BISPHOSPHATE ALDOLASE 6 (FBA6)	Aldolase superfamily protein;(source:Araport11)	Aldolase superfamily protein	mitochondrion, pentose-phosphate shunt, fructose-bisphosphate aldolase activity, plasma membrane, response to cadmium ion, response to salt stress
80	BdiBd21-3.2G0555300	Bradi2g43520	transferase activity, transferring acyl groups other than amino-acyl groups	LOC_Os01g42880.1	transferase family protein, putative, expressed	#N/A	#N/A	#N/A	#N/A	HXXXD-type acyl-transferase family protein	#N/A
81	BdiBd21-3.1G0541600	Bradi1g41820	#N/A	LOC_Os03g36750.1	cbbY, putative, expressed	catalytic activity, metabolic process	AT3G48420.1	#N/A	Haloacid dehalogenase-like hydrolase (HAD) superfamily protein;(source:Araport11)	Haloacid dehalogenase-like hydrolase (HAD) superfamily protein	chloroplast envelope, hydrolase activity, metabolic process, chloroplast stroma
82	BdiBd21-3.4G0075700	Bradi4g05560	riboflavin biosynthetic process, riboflavin synthase activity	LOC_Os12g35580.1	riboflavin synthase alpha chain, putative, expressed	#N/A	AT2G20690.1	#N/A	A synthetic gene encoding the catalytic domain of the Arabidopsis thaliana gene At2g20690 was recombinant expressed in E. coli demonstrating the molecular function of riboflavin synthase. The mRNA is cell-to-cell mobile.	lumazine-binding family protein	chloroplast, riboflavin synthase activity, binding, riboflavin biosynthetic process
83	BdiBd21-3.2G0158400	Bradi2g11860	cell wall modification, cell wall, enzyme inhibitor activity, pectinesterase activity	LOC_Os01g21034.1	pectinesterase, putative, expressed	cell wall modification, cell wall, pectinesterase activity, cell wall organization or biogenesis, cell wall organization, biological_process, enzyme inhibitor activity	AT1G53830.1	PECTIN METHYLESTERASE 2 (PME2), PECTIN METHYLESTERASE 2 (ATPME2)	encodes a pectin methylesterase	pectin methylesterase 3	extracellular region, plant-type cell wall, pectinesterase activity
84	BdiBd21-3.5G0205700	Bradi5g15830	#N/A	LOC_Os02g41630.2	phenylalanine ammonia-lyase, putative, expressed	cytoplasm, ammonia-lyase activity, L-phenylalanine catabolic process, cellular nitrogen compound metabolic process, ammonia ligase activity, biosynthetic process, small molecule metabolic process, small molecule catabolic process	AT2G37040.1	PHE AMMONIA LYASE 1 (pal1), ATPAL1	Encodes PAL1, a phenylalanine ammonia-lyase. Arabidopsis has four PALs: AT2G37040 (PAL1), AT3G53260 (PAL2), AT5G04230 (PAL3) and AT3G10340 (PAL4).	PHE ammonia lyase 1	defense response, phenylalanine ammonia-lyase activity, phenylpropanoid biosynthetic process, response to oxidative stress, response to wounding
85	BdiBd21-3.2G0583700	Bradi2g45757	#N/A	LOC_Os01g47350.1	enoyl-CoA hydratase/isomerase family protein, putative, expressed	menaquinone biosynthetic process, 1,4-dihydroxy-2-naphthoyl-CoA synthase activity, small molecule metabolic process, small molecule biosynthetic process	AT1G60550.1	ENOYL-COA HYDRATASE/ISOMERASE D (ECHID), DHNS	enoyl-CoA hydratase/isomerase D;(source:Araport11)	enoyl-CoA hydratase/isomerase D	vitamin K biosynthetic process, 1,4-dihydroxy-2-naphthoyl-CoA synthase activity
86	BdiBd21-3.5G0058000	Bradi5g04080	#N/A	LOC_Os12g17600.1	ribulose bisphosphate carboxylase small chain, chloroplast precursor, putative, expressed	organic substance metabolic process, chloroplast ribulose bisphosphate carboxylase complex, carbon fixation, ribulose-bisphosphate carboxylase activity, metabolic process	AT1G67090.1	RIBULOSE BISPHOSPHATE CARBOXYLASE SMALL CHAIN 1A (RBCS1A)	Encodes a member of the Rubisco small subunit (RBCS) multigene family: RBCS1A (At1g67090), RBCS1B (At5g38430), RBCS2B (At5g38420), and RBCS3B (At5g38410). Functions to yield sufficient Rubisco content for leaf photosynthetic capacity.	ribulose bisphosphate carboxylase small chain 1A	chloroplast ribulose bisphosphate carboxylase complex, ribulose-bisphosphate carboxylase activity, response to blue light, response to far red light, carbon fixation, response to cold, response to red light
87-1	BdiBd21-3.3G0624900	Bradi3g47110	#N/A	LOC_Os02g41630.2	phenylalanine ammonia-lyase, putative, expressed	cytoplasm, ammonia-lyase activity, L-phenylalanine catabolic process, cellular nitrogen compound metabolic process, ammonia ligase activity, biosynthetic process, small molecule metabolic process, small molecule catabolic process	AT2G37040.1	PHE AMMONIA LYASE 1 (pal1), ATPAL1	Encodes PAL1, a phenylalanine ammonia-lyase. Arabidopsis has four PALs: AT2G37040 (PAL1), AT3G53260 (PAL2), AT5G04230 (PAL3) and AT3G10340 (PAL4).	PHE ammonia lyase 1	defense response, phenylalanine ammonia-lyase activity, phenylpropanoid biosynthetic process, response to oxidative stress, response to wounding
87-2	BdiBd21-3.3G0625000	Bradi3g47120	#N/A	LOC_Os02g41630.2	phenylalanine ammonia-lyase, putative, expressed	cytoplasm, ammonia-lyase activity, L-phenylalanine catabolic process, cellular nitrogen compound metabolic process, ammonia ligase activity, biosynthetic process, small molecule metabolic process, small molecule catabolic process	AT2G37040.1	PHE AMMONIA LYASE 1 (pal1), ATPAL1	Encodes PAL1, a phenylalanine ammonia-lyase. Arabidopsis has four PALs: AT2G37040 (PAL1), AT3G53260 (PAL2), AT5G04230 (PAL3) and AT3G10340 (PAL4).	PHE ammonia lyase 1	defense response, phenylalanine ammonia-lyase activity, phenylpropanoid biosynthetic process, response to oxidative stress, response to wounding
87-3	BdiBd21-3.3G0653900	Bradi3g49280	#N/A	LOC_Os02g41630.2	phenylalanine ammonia-lyase, putative, expressed	cytoplasm, ammonia-lyase activity, L-phenylalanine catabolic process, cellular nitrogen compound metabolic process, ammonia ligase activity, biosynthetic process, small molecule metabolic process, small molecule catabolic process	AT2G37040.1	PHE AMMONIA LYASE 1 (pal1), ATPAL1	Encodes PAL1, a phenylalanine ammonia-lyase. Arabidopsis has four PALs: AT2G37040 (PAL1), AT3G53260 (PAL2), AT5G04230 (PAL3) and AT3G10340 (PAL4).	PHE ammonia lyase 1	defense response, phenylalanine ammonia-lyase activity, phenylpropanoid biosynthetic process, response to oxidative stress, response to wounding
88	BdiBd21-3.4G0343200	Bradi4g24367	glycolytic process, fructose-bisphosphate aldolase activity	LOC_Os01g02880.1	fructose-bisphospate aldolase isozyme, putative, expressed	small molecule catabolic process, glycolytic process, fructose-bisphosphate aldolase activity, small molecule metabolic process	AT2G01140.1	ATFBA3, FRUCTOSE-BISPHOSPHATE ALDOLASE 3 (FBA3), PIGMENT DEFECTIVE 345 (PDE345)	Aldolase superfamily protein;(source:Araport11)	fructose-bisphosphate aldolase 2	plastoglobule, mitochondrion, pentose-phosphate shunt, fructose-bisphosphate aldolase activity, response to cadmium ion, response to oxidative stress
89	BdiBd21-3.3G0653700	Bradi3g49260	#N/A	LOC_Os02g41630.2	phenylalanine ammonia-lyase, putative, expressed	cytoplasm, ammonia-lyase activity, L-phenylalanine catabolic process, cellular nitrogen compound metabolic process, ammonia ligase activity, biosynthetic process, small molecule metabolic process, small molecule catabolic process	AT2G37040.1	PHE AMMONIA LYASE 1 (pal1), ATPAL1	Encodes PAL1, a phenylalanine ammonia-lyase. Arabidopsis has four PALs: AT2G37040 (PAL1), AT3G53260 (PAL2), AT5G04230 (PAL3) and AT3G10340 (PAL4).	PHE ammonia lyase 1	defense response, phenylalanine ammonia-lyase activity, phenylpropanoid biosynthetic process, response to oxidative stress, response to wounding
90-1	BdiBd21-3.4G0116800	Bradi4g08500	#N/A	LOC_Os12g17600.1	ribulose bisphosphate carboxylase small chain, chloroplast precursor, putative, expressed	organic substance metabolic process, chloroplast ribulose bisphosphate carboxylase complex, carbon fixation, ribulose-bisphosphate carboxylase activity, metabolic process	AT1G67090.1	RIBULOSE BISPHOSPHATE CARBOXYLASE SMALL CHAIN 1A (RBCS1A)	Encodes a member of the Rubisco small subunit (RBCS) multigene family: RBCS1A (At1g67090), RBCS1B (At5g38430), RBCS2B (At5g38420), and RBCS3B (At5g38410). Functions to yield sufficient Rubisco content for leaf photosynthetic capacity.	ribulose bisphosphate carboxylase small chain 1A	chloroplast ribulose bisphosphate carboxylase complex, ribulose-bisphosphate carboxylase activity, response to blue light, response to far red light, carbon fixation, response to cold, response to red light
90-2	BdiBd21-3.4G0120800	Bradi4g08800	#N/A	LOC_Os12g17600.1	ribulose bisphosphate carboxylase small chain, chloroplast precursor, putative, expressed	organic substance metabolic process, chloroplast ribulose bisphosphate carboxylase complex, carbon fixation, ribulose-bisphosphate carboxylase activity, metabolic process	AT1G67090.1	RIBULOSE BISPHOSPHATE CARBOXYLASE SMALL CHAIN 1A (RBCS1A)	Encodes a member of the Rubisco small subunit (RBCS) multigene family: RBCS1A (At1g67090), RBCS1B (At5g38430), RBCS2B (At5g38420), and RBCS3B (At5g38410). Functions to yield sufficient Rubisco content for leaf photosynthetic capacity.	ribulose bisphosphate carboxylase small chain 1A	chloroplast ribulose bisphosphate carboxylase complex, ribulose-bisphosphate carboxylase activity, response to blue light, response to far red light, carbon fixation, response to cold, response to red light
91-1	BdiBd21-3.2G0275700	Bradi1g39206	magnesium ion binding, carbon fixation, ribulose-bisphosphate carboxylase activity	LOC_Os10g21268.1	ribulose bisphosphate carboxylase large chain precursor, putative, expressed	organic substance metabolic process, chloroplast ribulose bisphosphate carboxylase complex, carbon fixation, ribulose-bisphosphate carboxylase activity, metabolic process	AT2G07732.1	#N/A	Ribulose bisphosphate carboxylase large chain, catalytic domain-containing protein;(source:Araport11)	ribulose-bisphosphate carboxylases	cellular_component, carbon fixation, ribulose-bisphosphate carboxylase activity
91-2	BdiBd21-3.2G0606400	#N/A	#N/A	#N/A	#N/A	#N/A	#N/A	#N/A	#N/A	#N/A	#N/A
91-3	BdiBd21-3.3G0226000	#N/A	#N/A	#N/A	#N/A	#N/A	#N/A	#N/A	#N/A	#N/A	#N/A
91-4	BdiBd21-3.3G0350500	Bradi3g27277	magnesium ion binding, carbon fixation, ribulose-bisphosphate carboxylase activity	LOC_Os10g21268.1	ribulose bisphosphate carboxylase large chain precursor, putative, expressed	organic substance metabolic process, chloroplast ribulose bisphosphate carboxylase complex, carbon fixation, ribulose-bisphosphate carboxylase activity, metabolic process	AT2G07732.1	#N/A	Ribulose bisphosphate carboxylase large chain, catalytic domain-containing protein;(source:Araport11)	ribulose-bisphosphate carboxylases	cellular_component, carbon fixation, ribulose-bisphosphate carboxylase activity
91-5	BdiBd21-3.3G0351100	Bradi3g27325	magnesium ion binding, carbon fixation, ribulose-bisphosphate carboxylase activity	LOC_Os10g21268.1	ribulose bisphosphate carboxylase large chain precursor, putative, expressed	organic substance metabolic process, chloroplast ribulose bisphosphate carboxylase complex, carbon fixation, ribulose-bisphosphate carboxylase activity, metabolic process	AT2G07732.1	#N/A	Ribulose bisphosphate carboxylase large chain, catalytic domain-containing protein;(source:Araport11)	ribulose-bisphosphate carboxylases	cellular_component, carbon fixation, ribulose-bisphosphate carboxylase activity
91-6	BdiBd21-3.4G0581600	#N/A	#N/A	#N/A	#N/A	#N/A	#N/A	#N/A	#N/A	#N/A	#N/A
92-1	BdiBd21-3.1G0140400	Bradi1g10480	carboxy-lyase activity, carboxylic acid metabolic process, pyridoxal phosphate binding	LOC_Os03g13300.1	glutamate decarboxylase, putative, expressed	pyridoxal phosphate binding, glutamate metabolic process, small molecule metabolic process, cellular nitrogen compound metabolic process, glutamate decarboxylase activity	AT1G65960.2	GLUTAMATE DECARBOXYLASE 2 (GAD2)	glutamate decarboxylase (GAD2) The mRNA is cell-to-cell mobile.	glutamate decarboxylase;glutamate decarboxylase 2;glutamate decarboxylase 4	glutamate metabolic process, calmodulin binding, glutamate decarboxylase activity
92-2	BdiBd21-3.1G0927400	Bradi1g68807	carboxy-lyase activity, carboxylic acid metabolic process, pyridoxal phosphate binding	LOC_Os03g13300.1	glutamate decarboxylase, putative, expressed	pyridoxal phosphate binding, glutamate metabolic process, small molecule metabolic process, cellular nitrogen compound metabolic process, glutamate decarboxylase activity	AT1G65960.2	GLUTAMATE DECARBOXYLASE 2 (GAD2)	glutamate decarboxylase (GAD2) The mRNA is cell-to-cell mobile.	glutamate decarboxylase;glutamate decarboxylase 2;glutamate decarboxylase 4	glutamate metabolic process, calmodulin binding, glutamate decarboxylase activity
92-3	BdiBd21-3.3G0498900	Bradi3g37830	carboxy-lyase activity, carboxylic acid metabolic process, pyridoxal phosphate binding	LOC_Os03g13300.1	glutamate decarboxylase, putative, expressed	pyridoxal phosphate binding, glutamate metabolic process, small molecule metabolic process, cellular nitrogen compound metabolic process, glutamate decarboxylase activity	AT1G65960.2	GLUTAMATE DECARBOXYLASE 2 (GAD2)	glutamate decarboxylase (GAD2) The mRNA is cell-to-cell mobile.	glutamate decarboxylase;glutamate decarboxylase 2;glutamate decarboxylase 4	glutamate metabolic process, calmodulin binding, glutamate decarboxylase activity
92-4	BdiBd21-3.5G0145800	Bradi5g11600	carboxy-lyase activity, carboxylic acid metabolic process, pyridoxal phosphate binding	LOC_Os03g13300.1	glutamate decarboxylase, putative, expressed	pyridoxal phosphate binding, glutamate metabolic process, small molecule metabolic process, cellular nitrogen compound metabolic process, glutamate decarboxylase activity	AT1G65960.2	GLUTAMATE DECARBOXYLASE 2 (GAD2)	glutamate decarboxylase (GAD2) The mRNA is cell-to-cell mobile.	glutamate decarboxylase;glutamate decarboxylase 2;glutamate decarboxylase 4	glutamate metabolic process, calmodulin binding, glutamate decarboxylase activity
92-5	BdiBd21-3.5G0146200	Bradi5g11640	carboxy-lyase activity, carboxylic acid metabolic process, pyridoxal phosphate binding	LOC_Os03g13300.1	glutamate decarboxylase, putative, expressed	pyridoxal phosphate binding, glutamate metabolic process, small molecule metabolic process, cellular nitrogen compound metabolic process, glutamate decarboxylase activity	AT1G65960.2	GLUTAMATE DECARBOXYLASE 2 (GAD2)	glutamate decarboxylase (GAD2) The mRNA is cell-to-cell mobile.	glutamate decarboxylase;glutamate decarboxylase 2;glutamate decarboxylase 4	glutamate metabolic process, calmodulin binding, glutamate decarboxylase activity
93-1	BdiBd21-3.2G0309400	Bradi2g23460	#N/A	LOC_Os01g62860.1	oxidoreductase, aldo/keto reductase family protein, putative, expressed	oxidoreductase activity	AT2G37770.2	ALDO-KETO REDUCTASE FAMILY 4 MEMBER C9 (AKR4C9), CHLOROPLASTIC ALDO-KETO REDUCTASE (ChlAKR)	Encodes an NADPH-dependent aldo-keto reductase that can act on a wide variety of substrates in vitro including saturated and unsaturated aldehydes, steroids, and sugars. GFP-tagged AKR4C9 localizes to the chloroplast where it may play a role in detoxifying reactive carbonyl compounds that threaten to impair the photosynthetic process. Transcript levels for this gene are up-regulated in response t…	NAD(P)-linked oxidoreductase superfamily protein	oxidation-reduction process, oxidoreductase activity
93-2	BdiBd21-3.2G0702200	Bradi2g54890	#N/A	LOC_Os01g62860.1	oxidoreductase, aldo/keto reductase family protein, putative, expressed	oxidoreductase activity	AT2G37770.2	ALDO-KETO REDUCTASE FAMILY 4 MEMBER C9 (AKR4C9), CHLOROPLASTIC ALDO-KETO REDUCTASE (ChlAKR)	Encodes an NADPH-dependent aldo-keto reductase that can act on a wide variety of substrates in vitro including saturated and unsaturated aldehydes, steroids, and sugars. GFP-tagged AKR4C9 localizes to the chloroplast where it may play a role in detoxifying reactive carbonyl compounds that threaten to impair the photosynthetic process. Transcript levels for this gene are up-regulated in response t…	NAD(P)-linked oxidoreductase superfamily protein	oxidation-reduction process, oxidoreductase activity
93-3	BdiBd21-3.3G0491600	Bradi3g37327	#N/A	LOC_Os01g62860.1	oxidoreductase, aldo/keto reductase family protein, putative, expressed	oxidoreductase activity	AT2G37770.2	ALDO-KETO REDUCTASE FAMILY 4 MEMBER C9 (AKR4C9), CHLOROPLASTIC ALDO-KETO REDUCTASE (ChlAKR)	Encodes an NADPH-dependent aldo-keto reductase that can act on a wide variety of substrates in vitro including saturated and unsaturated aldehydes, steroids, and sugars. GFP-tagged AKR4C9 localizes to the chloroplast where it may play a role in detoxifying reactive carbonyl compounds that threaten to impair the photosynthetic process. Transcript levels for this gene are up-regulated in response t…	NAD(P)-linked oxidoreductase superfamily protein	oxidation-reduction process, oxidoreductase activity
94	BdiBd21-3.1G0287200	Bradi1g21990	intramolecular transferase activity, cellulose biosynthetic process	LOC_Os03g40270.1	alpha-1,4-glucan-protein synthase, putative, expressed	Golgi apparatus, cellular macromolecule biosynthetic process, plant-type cell wall, glycogenin glucosyltransferase activity, cellulose biosynthetic process	AT3G02230.1	REVERSIBLY GLYCOSYLATED POLYPEPTIDE 1 (RGP1), ARABIDOPSIS THALIANA REVERSIBLY GLYCOSYLATED POLYPEPTIDE 1 (ATRGP1)	RGP1 is a UDP-arabinose mutase that catalyzes the interconversion between the pyranose and furanose forms of UDP-L-arabinose. It appears to be required for proper cell wall formation. rgp1/rgp2 (at5g15650) double mutants have a male gametophyte lethal phenotype. RGP1 fusion proteins can be found in the cytosol and peripherally associated with the Golgi apparatus. The mRNA is cell-to-cell mobile.	reversibly glycosylated polypeptide 2	plant-type cell wall biogenesis, cellulose synthase (UDP-forming) activity, Golgi trans cisterna
95	BdiBd21-3.1G0750000	#N/A	#N/A	#N/A	#N/A	#N/A	#N/A	#N/A	#N/A	#N/A	#N/A
96-1	BdiBd21-3.2G0653800	Bradi2g51120	carboxy-lyase activity, carboxylic acid metabolic process, pyridoxal phosphate binding	LOC_Os01g56380.1	decarboxylase, putative, expressed	pyridoxal phosphate binding, small molecule metabolic process, carboxylic acid metabolic process, carboxy-lyase activity	#N/A	#N/A	#N/A	Pyridoxal phosphate (PLP)-dependent transferases superfamily protein	#N/A
96-2	BdiBd21-3.2G0654700	Bradi2g51170	carboxy-lyase activity, carboxylic acid metabolic process, pyridoxal phosphate binding	LOC_Os01g56380.1	decarboxylase, putative, expressed	pyridoxal phosphate binding, small molecule metabolic process, carboxylic acid metabolic process, carboxy-lyase activity	#N/A	#N/A	#N/A	Pyridoxal phosphate (PLP)-dependent transferases superfamily protein	#N/A
97	BdiBd21-3.2G0715800	Bradi2g55950	#N/A	LOC_Os01g64520.1	uricase, putative, expressed	urate oxidase activity, purine nucleobase metabolic process, small molecule metabolic process	AT2G26230.1	URATE OXIDASE (UOX)	Encodes a urate oxidase that is involved in peroxisome maintenance.	uricase / urate oxidase / nodulin 35, putative	urate oxidase activity, peroxisome, purine nucleobase metabolic process
98	BdiBd21-3.3G0653500	Bradi3g49250	#N/A	LOC_Os02g41630.2	phenylalanine ammonia-lyase, putative, expressed	cytoplasm, ammonia-lyase activity, L-phenylalanine catabolic process, cellular nitrogen compound metabolic process, ammonia ligase activity, biosynthetic process, small molecule metabolic process, small molecule catabolic process	AT2G37040.1	PHE AMMONIA LYASE 1 (pal1), ATPAL1	Encodes PAL1, a phenylalanine ammonia-lyase. Arabidopsis has four PALs: AT2G37040 (PAL1), AT3G53260 (PAL2), AT5G04230 (PAL3) and AT3G10340 (PAL4).	PHE ammonia lyase 1	defense response, phenylalanine ammonia-lyase activity, phenylpropanoid biosynthetic process, response to oxidative stress, response to wounding
99	BdiBd21-3.2G0571000	Bradi2g44856	carbonate dehydratase activity, zinc ion binding	LOC_Os01g45274.1	carbonic anhydrase, chloroplast precursor, putative, expressed	carbon utilization, carbonate dehydratase activity, biological_process, zinc ion binding	AT1G23730.1	BETA CARBONIC ANHYDRASE 3 (BCA3), BETA CARBONIC ANHYDRASE 3 (ATBCA3)	beta carbonic anhydrase 3;(source:Araport11)	carbonic anhydrase 2	carbon utilization, carbonate dehydratase activity, cytosol, zinc ion binding
100	BdiBd21-3.3G0594700	Bradi3g44820	metal ion binding, metal ion transport	LOC_Os01g03490.1	heavy-metal-associated domain-containing protein, putative, expressed	metal ion binding, metal ion transport	AT1G23000.1	HEAVY METAL ASSOCIATED PROTEIN 5 (ATHMP05)	Heavy metal transport/detoxification superfamily protein;(source:Araport11)	homolog of anti-oxidant 1	cellular_component, metal ion binding, metal ion transport
101	BdiBd21-3.3G0041700	Bradi3g03360	porphobilinogen synthase activity, metal ion binding, tetrapyrrole biosynthetic process	LOC_Os06g49110.3	delta-aminolevulinic acid dehydratase, chloroplast precursor, putative, expressed	porphobilinogen synthase activity, metal ion binding, tetrapyrrole biosynthetic process	AT1G69740.1	HEMB1, 5-AMINOLEVULINIC ACID DEHYDRATASE 1 (ALAD1)	Encodes a putative 5-aminolevulinate dehydratase involved in chlorophyll biosynthesis.	Aldolase superfamily protein	porphobilinogen synthase activity, porphyrin-containing compound biosynthetic process
102	BdiBd21-3.2G0125900	Bradi2g09540	phosphatidylinositol phosphorylation	LOC_Os07g09330.1	inositol-1-monophosphatase, putative, expressed	obsolete inositol or phosphatidylinositol phosphatase activity	AT4G39120.1	MYO-INOSITOL MONOPHOSPHATASE LIKE 2 (IMPL2), HISTIDINE BIOSYNTHESIS 7 (HISN7)	Encodes a chloroplast-localized member of the myo-inositol monophosphatase family, IMPL2 (myo-Inositol monophosphatase like 2) that seems to have multiple enzymatic activities. It contributes to histidine biosynthesis based on it histidinol-phosphate phosphatase activity. In addition, the protein can act as an inositol monophosphatase and an L-galactose-1-phosphate phosphatase in vitro.	myo-inositol monophosphatase like 2	inositol monophosphate 1-phosphatase activity, L-galactose-1-phosphate phosphatase activity, sulfur compound metabolic process, 3'(2'),5'-bisphosphate nucleotidase activity
103	BdiBd21-3.4G0009900	Bradi4g00910	3-beta-hydroxy-delta5-steroid dehydrogenase activity, carboxylic acid metabolic process, steroid biosynthetic process, oxidation-reduction process	LOC_Os03g56280.1	lactate/malate dehydrogenase, putative, expressed	binding, malate metabolic process, L-malate dehydrogenase activity, obsolete tricarboxylic acid cycle intermediate metabolic process, small molecule catabolic process, glycolytic process, small molecule metabolic process	AT2G22780.1	PEROXISOMAL NAD-MALATE DEHYDROGENASE 1 (PMDH1)	encodes an peroxisomal NAD-malate dehydrogenase that is involved in fatty acid beta-oxidation through providing NAD to the process of converting fatty acyl CoA to acetyl CoA.	peroxisomal NAD-malate dehydrogenase 1	regulation of fatty acid beta-oxidation, peroxisome, malate dehydrogenase activity, regulation of photorespiration
104	BdiBd21-3.2G0086900	Bradi2g06680	catalytic activity, magnesium ion binding, thiamine pyrophosphate binding	LOC_Os01g32080.1	thiamine pyrophosphate enzyme, C-terminal TPP binding domain containing protein, expressed	transferase activity, magnesium ion binding, thiamine pyrophosphate binding	AT5G17380.1	2-HYDROXY-PHYTANOYL-COA LYASE (HPCL), ATHPCL	Encodes a 2-hydroxy-phytanoyl-CoA lyase that is involved in phytol degradation by alpha-oxidation of fatty acids.	Thiamine pyrophosphate dependent pyruvate decarboxylase family protein	cellular_component, magnesium ion binding, transferase activity, thiamine pyrophosphate binding, pyruvate decarboxylase activity
105	BdiBd21-3.1G0490900	Bradi1g36260	glycolytic process, fructose-bisphosphate aldolase activity	LOC_Os01g67860.1	fructose-bisphospate aldolase isozyme, putative, expressed	small molecule catabolic process, glycolytic process, fructose-bisphosphate aldolase activity, small molecule metabolic process	AT2G36460.1	FRUCTOSE-BISPHOSPHATE ALDOLASE 6 (FBA6)	Aldolase superfamily protein;(source:Araport11)	Aldolase superfamily protein	mitochondrion, pentose-phosphate shunt, fructose-bisphosphate aldolase activity, plasma membrane, response to cadmium ion, response to salt stress
106	BdiBd21-3.5G0155400	Bradi5g12330	oxidoreductase activity, acting on the aldehyde or oxo group of donors, NAD or NADP as acceptor, oxidation-reduction process	LOC_Os03g03720.1	glyceraldehyde-3-phosphate dehydrogenase, putative, expressed	#N/A	AT1G12900.1	GLYCERALDEHYDE 3-PHOSPHATE DEHYDROGENASE A SUBUNIT 2 (GAPA-2)	glyceraldehyde 3-phosphate dehydrogenase A subunit 2;(source:Araport11)	glyceraldehyde 3-phosphate dehydrogenase A subunit 2	obsolete glyceraldehyde-3-phosphate dehydrogenase activity, glycolytic process
107-1	BdiBd21-3.1G0028500	Bradi1g02170	membrane	LOC_Os03g60000.1	SPFH domain/Band 7 family protein, expressed	membrane	AT1G03860.1	PROHIBITIN 2 (ATPHB2), PROHIBITIN 2 (PHB2)	prohibitin 2	prohibitin 2	plastid, biological_process, mitochondrion, respiratory chain complex I
107-2	BdiBd21-3.1G0705200	Bradi1g53070	membrane	LOC_Os03g60000.1	SPFH domain/Band 7 family protein, expressed	membrane	AT1G03860.1	PROHIBITIN 2 (ATPHB2), PROHIBITIN 2 (PHB2)	prohibitin 2	prohibitin 2	plastid, biological_process, mitochondrion, respiratory chain complex I
108	BdiBd21-3.3G0140100	Bradi3g10330	#N/A	LOC_Os02g17920.1	glyoxalase family protein, putative, expressed	carbohydrate metabolic process, lactoylglutathione lyase activity	AT1G11840.6	GLYOXALASEI 3 (ATGLYI3), GLYOXALASE I HOMOLOG (GLX1)	Encodes Ni+ dependent glyoxalase I homolog ATGLX1.	Glyoxalase/Bleomycin resistance protein/Dioxygenase superfamily protein	#N/A
109	BdiBd21-3.1G1020400	Bradi1g76470	oxidoreductase activity, acting on the aldehyde or oxo group of donors, NAD or NADP as acceptor, oxidation-reduction process	LOC_Os03g03720.1	glyceraldehyde-3-phosphate dehydrogenase, putative, expressed	#N/A	AT1G12900.1	GLYCERALDEHYDE 3-PHOSPHATE DEHYDROGENASE A SUBUNIT 2 (GAPA-2)	glyceraldehyde 3-phosphate dehydrogenase A subunit 2;(source:Araport11)	glyceraldehyde-3-phosphate dehydrogenase B subunit	obsolete glyceraldehyde-3-phosphate dehydrogenase activity, glycolytic process
110	BdiBd21-3.1G0630700	Bradi1g47767	membrane, proton transport, hydrogen-translocating pyrophosphatase activity, inorganic diphosphatase activity	LOC_Os01g23580.1	inorganic H+ pyrophosphatase, putative, expressed	membrane, proton transport, hydrogen-translocating pyrophosphatase activity, inorganic diphosphatase activity	AT1G15690.1	ATAVP1, VHP1, FUGU 5 (FUGU5), AVP1, ARABIDOPSIS THALIANA V-PPASE 3 (ATAVP3), AVP-3, AtVHP1;1	Encodes a H(+)-translocating (pyrophosphate-energized) inorganic pyrophosphatase (H(+)-PPase; EC 3.6.1.1) located in the vacuolar membrane. Expression is found in all tissues examined, including meristems and floral organ primordium. Expression is particularly enhanced in pollen, and is repressed by light. Over expression and loss of function phenotypes suggest AVP1 is involved in regulation of a…	Inorganic H pyrophosphatase family protein	establishment or maintenance of transmembrane electrochemical gradient, ATPase activity, mitochondrion, plant-type vacuole membrane, auxin polar transport, hydrogen-translocating pyrophosphatase activity, response to water deprivation, plasma membrane, response to salt stress, endosome membrane
111	BdiBd21-3.4G0276500	Bradi4g19937	catalytic activity, metabolic process	LOC_Os01g67530.1	AMP-binding enzyme, putative, expressed	catalytic activity, metabolic process	AT5G63380.1	#N/A	Encodes a peroxisomal protein involved in the activation of fatty acids through esterification with CoA. At5g63380 preferentially activates fatty acids with increased chain length (C9:0 to C8:0) and thus shares characteristics with long-chain fatty acyl-CoA synthases. Also able to catalyze the conversion of OPDA to its CoA ester and is therefore thought to be involved in the peroxisomal &#946;-ox…	AMP-dependent synthetase and ligase family protein	4-coumarate-CoA ligase activity, fatty-acyl-CoA synthase activity, auxin biosynthetic process, peroxisome, jasmonic acid biosynthetic process
112	BdiBd21-3.4G0354200	Bradi4g25047	phosphatidylinositol binding	LOC_Os05g50660.1	PX domain containing protein, putative, expressed	phosphatidylinositol binding, obsolete signal transmission, signaling, protein binding	AT1G15240.2	SORTING NEXIN 3 (SNX3)	Encodes a member of the Arabidopsis sorting nexin family.	Phox-associated domain;Phox-like;Sorting nexin, C-terminal	phosphatidylinositol binding
113	BdiBd21-3.3G0111000	Bradi3g08250	translation elongation factor activity, translational elongation, protein binding	LOC_Os02g12794.3	elongation factor 1-gamma, putative, expressed	translation elongation factor activity, translational elongation, eukaryotic translation elongation factor 1 complex, cellular macromolecule biosynthetic process	AT1G09640.1	#N/A	Translation elongation factor EF1B, gamma chain;(source:Araport11)	Translation elongation factor EF1B, gamma chain	translation elongation factor activity, translational elongation, plasma membrane
114-1	BdiBd21-3.3G0643200	Bradi3g48530	transferase activity, transferring acyl groups other than amino-acyl groups	LOC_Os02g39850.1	transferase family protein, putative, expressed	#N/A	AT5G48930.1	HYDROXYCINNAMOYL-COA SHIKIMATE/QUINATE HYDROXYCINNAMOYL TRANSFERASE (HCT)	At5g48930 has been shown to encode for the hydroxycinnamoyl-Coenzyme A shikimate/quinate hydroxycinnamoyltransferase (HCT) both synthesizing and catabolizing the hydroxycinnamoylesters (coumaroyl/caffeoyl shikimate and quinate) involved in the phenylpropanoid pathway. Influence on the accumulation of flavonoids which in turn inhibit auxin transport and reduce plant growth. The mRNA is cell-to-cel…	hydroxycinnamoyl-CoA shikimate/quinate hydroxycinnamoyl transferase	lignin biosynthetic process, auxin homeostasis, positive regulation of flavonoid biosynthetic process, cellular_component, shikimate O-hydroxycinnamoyltransferase activity, quinate O-hydroxycinnamoyltransferase activity
114-2	BdiBd21-3.5G0189100	Bradi5g14720	transferase activity, transferring acyl groups other than amino-acyl groups	LOC_Os02g39850.1	transferase family protein, putative, expressed	#N/A	AT5G48930.1	HYDROXYCINNAMOYL-COA SHIKIMATE/QUINATE HYDROXYCINNAMOYL TRANSFERASE (HCT)	At5g48930 has been shown to encode for the hydroxycinnamoyl-Coenzyme A shikimate/quinate hydroxycinnamoyltransferase (HCT) both synthesizing and catabolizing the hydroxycinnamoylesters (coumaroyl/caffeoyl shikimate and quinate) involved in the phenylpropanoid pathway. Influence on the accumulation of flavonoids which in turn inhibit auxin transport and reduce plant growth. The mRNA is cell-to-cel…	hydroxycinnamoyl-CoA shikimate/quinate hydroxycinnamoyl transferase	lignin biosynthetic process, auxin homeostasis, positive regulation of flavonoid biosynthetic process, cellular_component, shikimate O-hydroxycinnamoyltransferase activity, quinate O-hydroxycinnamoyltransferase activity
115	BdiBd21-3.1G0218400	Bradi1g16510	heme binding, peroxidase activity, oxidation-reduction process, response to oxidative stress	LOC_Os03g17690.1	#N/A	heme binding, response to oxidative stress, obsolete electron transport, peroxidase activity	AT1G07890.3	ATAPX01, ATAPX1, ASCORBATE PEROXIDASE 1 (APX1), MATERNAL EFFECT EMBRYO ARREST 6 (MEE6), CS1	Encodes a cytosolic ascorbate peroxidase APX1. Ascorbate peroxidases are enzymes that scavenge hydrogen peroxide in plant cells. Eight types of APX have been described for Arabidopsis: three cytosolic (APX1, APX2, APX6), two chloroplastic types (stromal sAPX, thylakoid tAPX), and three microsomal (APX3, APX4, APX5) isoforms. At least part of the induction of heat shock proteins during light stres…	ascorbate peroxidase 1	response to heat, embryo development ending in seed dormancy, L-ascorbate peroxidase activity, cytosol, response to reactive oxygen species
116	BdiBd21-3.2G0669400	Bradi2g52350	fatty acid metabolic process, 3-hydroxyacyl-CoA dehydrogenase activity, phosphogluconate dehydrogenase (decarboxylating) activity, oxidation-reduction process	LOC_Os01g58380.1	#N/A	coenzyme binding, fatty acid metabolic process, small molecule metabolic process, oxidoreductase activity	AT3G15290.1	#N/A	3-hydroxyacyl-CoA dehydrogenase family protein;(source:Araport11)	3-hydroxyacyl-CoA dehydrogenase family protein	coenzyme binding, fatty acid metabolic process, peroxisome, 3-hydroxybutyryl-CoA dehydrogenase activity
117	BdiBd21-3.3G0361600	Bradi3g27877	glutamate-ammonia ligase activity, hydrolase activity, nitrogen compound metabolic process	LOC_Os10g31820.1	#N/A	glutamate-ammonia ligase activity, obsolete subtilase activity, glutamine biosynthetic process, protein metabolic process, small molecule metabolic process, small molecule biosynthetic process, proteolysis, macromolecule metabolic process	AT3G53180.1	NODULIN/GLUTAMINE SYNTHASE-LIKE PROTEIN (NodGS)	Encodes a protein that is the product of a fusion gene with a C-terminal GSI like sequence and an N-terminal part sharing homology with nodulins. It self-assembles into oligomers and its expression is increased in response to flagellin treatment. The protein co-localizes with microtubules and binds gamma-tubulin. RNAi lines are affected in root morphogenesis.	catalytics;glutamate-ammonia ligases	glutamate-ammonia ligase activity, nitrogen fixation, glutamine biosynthetic process
118	BdiBd21-3.2G0064000	Bradi2g04860	biosynthetic process, pyridoxal phosphate binding	LOC_Os01g08270.1	#N/A	biosynthetic process, pyridoxal phosphate binding, transferase activity, transferring nitrogenous groups	AT1G80360.1	NDOLE SEVERE SENSITIVE1 (ISS1), REVERSAL OF SAV3 PHENOTYPE 1 (VAS1)	Encodes a methionine-specific aminotransferase that uses the ethylene biosynthetic intermediate methionine as an amino donor and the auxin biosynthetic intermediate indole-3-pyruvic acid as an amino acceptor to produce L-tryptophan and 2-oxo-4-methylthiobutyric acid. These actions allow VAS1 to coordinate both auxin and ethylene biosynthesis. It functions downstream of TAA1/SAV3 but upstream of Y…	Pyridoxal phosphate (PLP)-dependent transferases superfamily protein	transaminase activity, biosynthetic process, pyridoxal phosphate binding
119	BdiBd21-3.2G0022500	Bradi2g01827	protein binding	LOC_Os01g03510.1	#N/A	#N/A	AT2G01330.1	ACTIN-INTERACTING PROTEIN 1-1 (AIP1-1)	nucleotide binding protein;(source:Araport11)	transducin family protein / WD-40 repeat family protein	biological_process, Cul4-RING E3 ubiquitin ligase complex, nucleotide binding
120-1	BdiBd21-3.3G0547100	Bradi3g41389	#N/A	LOC_Os02g20310.1	#N/A	binding	AT3G01450.1	#N/A	ARM repeat superfamily protein;(source:Araport11)	ARM repeat superfamily protein	cellular_component, biological_process, binding
120-2	BdiBd21-3.3G0547200	Bradi3g41393	#N/A	LOC_Os02g20310.1	#N/A	binding	AT3G01450.1	#N/A	ARM repeat superfamily protein;(source:Araport11)	ARM repeat superfamily protein	cellular_component, biological_process, binding
121	BdiBd21-3.2G0049400	Bradi2g03800	#N/A	LOC_Os01g59920.1	#N/A	pyridoxal phosphate binding, cysteine biosynthetic process from serine, small molecule biosynthetic process, cysteine synthase activity, small molecule metabolic process	AT2G43750.1	CHLOROPLAST O-ACETYLSERINE SULFHYDRYLASE 1 (CPACS1), ARABIDOPSIS THALIANA CYSTEIN SYNTHASE-B (ATCS-B), O-ACETYLSERINE (THIOL) LYASE B (OASB), ARABIDOPSIS CYSTEINE SYNTHASE 1 (ACS1)	Arabidopsis thaliana O-acetylserine (thiol) lyase (OAS-TL) isoform oasB, the key enzyme for fixation of inorganic sulfide. It catalyzes the formation of cysteine from O-acetylserine and inorganic sulfide. Required for pollen tube growth and/or fertilization.	O-acetylserine (thiol) lyase B	cysteine biosynthetic process, plastid, cysteine synthase activity, mitochondrion
122	BdiBd21-3.1G0466300	Bradi1g34513	porphobilinogen synthase activity, metal ion binding, tetrapyrrole biosynthetic process	LOC_Os06g49110.3	delta-aminolevulinic acid dehydratase, chloroplast precursor, putative, expressed	porphobilinogen synthase activity, metal ion binding, tetrapyrrole biosynthetic process	AT1G69740.1	HEMB1, 5-AMINOLEVULINIC ACID DEHYDRATASE 1 (ALAD1)	Encodes a putative 5-aminolevulinate dehydratase involved in chlorophyll biosynthesis.	Aldolase superfamily protein	porphobilinogen synthase activity, porphyrin-containing compound biosynthetic process
123	BdiBd21-3.5G0237900	Bradi5g18170	transporter activity, membrane, transport	LOC_Os02g44630.1	#N/A	transporter activity, integral component of membrane, transport	AT1G01620.1	PLASMA MEMBRANE INTRINSIC PROTEIN 1;3 (PIP1;3), PLASMA MEMBRANE INTRINSIC PROTEIN 1C (PIP1C), (TMP-B)	a member of the plasma membrane intrinsic protein subfamily PIP1. localizes to the plasma membrane and exhibits water transport activity in Xenopus oocyte. expressed ubiquitously and protein level decreases slightly during leaf development. Involved redundantly with PIP1;1/2/4/5 in hydraulics and carbon fixation, regulates the expression of related genes that affect plant growth and development.	4;plasma membrane intrinsic protein 1	water channel activity, water transport, response to water deprivation, plasma membrane
124	BdiBd21-3.1G0380300	Bradi1g28760	transporter activity, membrane, transport	LOC_Os02g41860.1	#N/A	transporter activity, integral component of membrane, transport	AT2G16850.1	PLASMA MEMBRANE INTRINSIC PROTEIN 3B (PIP3B), PLASMA MEMBRANE INTRINSIC PROTEIN 2;8 (PIP2;8)	plasma membrane intrinsic protein 2;(source:Araport11)	plasma membrane intrinsic protein 2A	water channel activity, membrane, transport
125	BdiBd21-3.1G0011900	Bradi1g01047	#N/A	LOC_Os03g63860.1	#N/A	#N/A	AT1G45170.1	#N/A	outer envelope pore 24B-like protein;(source:Araport11)	#N/A	cellular_component, molecular_function, biological_process
126	BdiBd21-3.3G0469700	Bradi3g35732	mitochondrial inner membrane, mitochondrial pyruvate transport	LOC_Os08g31830.1	#N/A	#N/A	AT5G20090.1	MITOCHONDRIAL PYRUVATE CARRIER 1 (MPC1), ATMPC1	MPC1 negatively regulates ABA enhanced slow anion channel function during stomatal closure.	MPC1 negatively regulates ABA enhanced slow anion channel function during stomatal closure.	biological_process, mitochondrion, plasma membrane
127	BdiBd21-3.1G0784900	Bradi1g58380	membrane	LOC_Os07g05570.1	#N/A	membrane	AT1G30360.1	EARLY-RESPONSIVE TO DEHYDRATION 4 (ERD4), OSCA3.1	Early-responsive to dehydration stress protein (ERD4);(source:Araport11)	Early-responsive to dehydration stress protein (ERD4)	plasma membrane
128	BdiBd21-3.1G0324200	Bradi1g24760	membrane, photosynthesis, light harvesting	LOC_Os07g37550.1	#N/A	membrane, photosynthesis, light harvesting	AT5G54270.1	LIGHT-HARVESTING CHLOROPHYLL B-BINDING PROTEIN 3 (LHCB3), LHCB3*1	Lhcb3 protein is a component of the main light harvesting chlorophyll a/b-protein complex of Photosystem II (LHC II).	light-harvesting chlorophyll B-binding protein 3	light-harvesting complex, photosynthesis, structural molecule activity
129	BdiBd21-3.1G0899800	Bradi1g66820	outer membrane	LOC_Os03g16440.1	#N/A	outer membrane	AT3G46740.1	1-MAR, TOC75, MODIFIER OF ARG1 1 (MAR1), TRANSLOCON AT THE OUTER ENVELOPE MEMBRANE OF CHLOROPLASTS 75-III (TOC75-III)	Component of the translocon outer membrane (TOC) complex. Forms the outer envelope translocation channel (beta-barrel). Plays a role in preprotein conductance. Imported into chloroplast. Expressed in young dividing photosynthetic tissues. Knockout mutants are embryo lethal with arrested development at the two-cell stage. Knockout mutants have abnormal etioplasts.	translocon at the outer envelope membrane of chloroplasts 75-III	embryonic morphogenesis, mitochondrion, chloroplast organization, Toc complex, integral component of chloroplast outer membrane, protein targeting to chloroplast
130	BdiBd21-3.1G0153800	Bradi1g11500	GTPase activity, GTP binding	LOC_Os03g50520.1	#N/A	GTPase activity, GTP binding	AT1G14830.1	DYNAMIN-LIKE 1C (DL1C), DYNAMIN-LIKE 1C (ADL1C), ARABIDOPSIS DYNAMIN-LIKE PROTEIN 5 (ADL5), DYNAMIN RELATED PROTEIN 1C (DRP1C)	Encodes a dynamin-like protein that is involved in mitochondrial morphogenesis and pollen development. Protein is localized as speckles in the cytoplasm, partially co-localizes with mitochondrial markers, cell plate of dividing cells, and the tip of root hairs, root cap cells, and expanding part of trichoblasts.	DYNAMIN-like 1C	pollen maturation, mitochondrial fission, GTPase activity, cell cortex, plasma membrane, cell plate, GTP binding
131	BdiBd21-3.2G0225300	Bradi2g17090	GTPase activity, GTP binding	LOC_Os03g50520.1	#N/A	GTPase activity, GTP binding	AT1G14830.1	DYNAMIN-LIKE 1C (DL1C), DYNAMIN-LIKE 1C (ADL1C), ARABIDOPSIS DYNAMIN-LIKE PROTEIN 5 (ADL5), DYNAMIN RELATED PROTEIN 1C (DRP1C)	Encodes a dynamin-like protein that is involved in mitochondrial morphogenesis and pollen development. Protein is localized as speckles in the cytoplasm, partially co-localizes with mitochondrial markers, cell plate of dividing cells, and the tip of root hairs, root cap cells, and expanding part of trichoblasts.	dynamin-like protein	pollen maturation, mitochondrial fission, GTPase activity, cell cortex, plasma membrane, cell plate, GTP binding
132	BdiBd21-3.3G0692100	Bradi3g52220	integral component of membrane, transmembrane transport, ATP binding, ATPase activity, coupled to transmembrane movement of substances	LOC_Os02g46680.1	#N/A	integral component of membrane, transport, ATPase activity, coupled to transmembrane movement of substances, ATP binding	AT1G10680.1	P-GLYCOPROTEIN 10 (PGP10), ATP-BINDING CASSETTE B10 (ABCB10)	P-glycoprotein 10;(source:Araport11)	P-glycoprotein 2	ATPase activity, coupled to transmembrane movement of substances, mitochondrion
133-1	BdiBd21-3.1G0033500	Bradi1g02510	#N/A	LOC_Os01g54620.1	#N/A	membrane, cellulose synthase (UDP-forming) activity, cellular macromolecule biosynthetic process, cellulose biosynthetic process	AT2G21770.1	CELLULOSE SYNTHASE A9 (CESA9), CESA09	cellulose synthase, related to CESA6.	cellulose synthase 1;cellulose synthase 6	cellulose synthase activity, plant-type cell wall biogenesis, plasma membrane
133-2	BdiBd21-3.1G0385800	Bradi1g29056	#N/A	#N/A	#N/A	#N/A	#N/A	#N/A	#N/A	cellulose synthase 1;cellulose synthase 6	#N/A
133-3	BdiBd21-3.1G0385900	Bradi1g29060	#N/A	LOC_Os01g54620.1	#N/A	membrane, cellulose synthase (UDP-forming) activity, cellular macromolecule biosynthetic process, cellulose biosynthetic process	AT2G21770.1	CELLULOSE SYNTHASE A9 (CESA9), CESA09	cellulose synthase, related to CESA6.	cellulose synthase 1;cellulose synthase 6	cellulose synthase activity, plant-type cell wall biogenesis, plasma membrane
133-4	BdiBd21-3.1G0707000	Bradi1g53207	#N/A	LOC_Os01g54620.1	#N/A	membrane, cellulose synthase (UDP-forming) activity, cellular macromolecule biosynthetic process, cellulose biosynthetic process	AT2G21770.1	CELLULOSE SYNTHASE A9 (CESA9), CESA09	cellulose synthase, related to CESA6.	cellulose synthase 1;cellulose synthase 6	cellulose synthase activity, plant-type cell wall biogenesis, plasma membrane
134	BdiBd21-3.1G0726900	Bradi1g54680	integral component of membrane, vesicle-mediated transport	LOC_Os03g06960.1	#N/A	integral component of membrane, vesicle-mediated transport	AT1G04750.1	AT VAMP7B, VESICLE-ASSOCIATED MEMBRANE PROTEIN 7B (VAMP7B), VESICLE-ASSOCIATED MEMBRANE PROTEIN 721 (VAMP721), ATVAMP721	Encodes vesicle-associated membrane protein 7B (VAMP7B, or VAMP721). Required for cell plate formation.VAMP721 interacts with KAT1 and KC1 K+ channels, affects channel gating and suppresses the K+ current within the physiological voltage range. Post-transcriptionally regulated by CRT1/2 under ER stress.	vesicle-associated membrane protein 726	molecular_function, endosome, plasma membrane
135	BdiBd21-3.1G0117200	Bradi1g08570	carbohydrate metabolic process, hydrolase activity, hydrolyzing O-glycosyl compounds	LOC_Os01g56510.1	#N/A	carbohydrate metabolic process, hydrolase activity, hydrolyzing O-glycosyl compounds	AT5G04885.1	BGLC3	Encodes a beta-glucosidase involved in xyloglucan metabolism.	Glycosyl hydrolase family protein	anchored component of membrane, hydrolase activity, hydrolyzing O-glycosyl compounds, carbohydrate metabolic process, plasma membrane
136	BdiBd21-3.1G0755900	Bradi1g56667	iron-sulfur cluster binding, metal ion binding, electron carrier activity, oxidation-reduction process, oxidoreductase activity	LOC_Os03g57680.1	aldehyde oxidase, putative, expressed	oxidoreductase activity, protein phosphorylation, flavin adenine dinucleotide binding, cellular macromolecule metabolic process, iron-sulfur cluster binding, ATP binding, protein kinase activity, metal ion binding, obsolete electron transport, electron carrier activity	AT1G04580.1	ALDEHYDE OXIDASE 4 (AO4), ALDEHYDE OXIDASE 2 (ATAO2), ALDEHYDE OXIDASE 4 (AAO4), ARABDOPSIS THALIANA ALDEHYDE OXIDASE 4 (ATAO-4)	Encodes aldehyde oxidase AAO4 preferentially expressed in developing seeds.	aldehyde oxidase 4	glucosinolate metabolic process, abscisic acid biosynthetic process, aryl-aldehyde oxidase activity, cytosol
137	BdiBd21-3.1G0064000	Bradi1g04900	transferase activity, biosynthetic process	LOC_Os03g59040.1	#N/A	farnesyl-diphosphate farnesyltransferase activity, integral component of membrane, lipid biosynthetic process	AT4G34640.1	SQUALENE SYNTHASE 1 (SQS1), ERG9	Encodes squalene synthase, which converts two molecules of farnesyl diphosphate (FPP) into squalene via an intermediate: presqualene diphosphate (PSPP). It is generally thought to be one of the key enzymes of sterol biosynthesis, since it catalyzes the first pathway-specific reaction of the sterol branch of the isoprenoid pathway. The mRNA is cell-to-cell mobile.	squalene synthase 1	sterol biosynthetic process, farnesyl-diphosphate farnesyltransferase activity, endoplasmic reticulum membrane
138	BdiBd21-3.2G0686000	Bradi2g53570	#N/A	LOC_Os01g60740.1	#N/A	lipid localization, lipid binding, lipid transport	AT2G15050.1	LIPID TRANSFER PROTEIN 7 (LTP7), LIPID TRANSFER PROTEIN (LTP)	Predicted to encode a PR (pathogenesis-related) protein. Belongs to the lipid transfer protein (PR-14) family with the following members: At2g38540/LTP1, At2g38530/LTP2, At5g59320/LTP3, At5g59310/LTP4, At3g51600/LTP5, At3g08770/LTP6, At2g15050/LTP7, At2g18370/LTP8, At2g15325/LTP9, At5g01870/LTP10, At4g33355/LTP11, At3g51590/LTP12, At5g44265/LTP13, At5g62065/LTP14, At4g08530/LTP15.	Bifunctional inhibitor/lipid-transfer protein/seed storage 2S albumin superfamily protein	lipid binding, lipid transport
139	BdiBd21-3.1G0694600	Bradi1g52220	#N/A	LOC_Os02g01520.1	#N/A	#N/A	AT5G62390.1	BCL-2-ASSOCIATED ATHANOGENE 7 (ATBAG7), BCL-2-ASSOCIATED ATHANOGENE 7 (BAG7)	A member of Arabidopsis BAG (Bcl-2-associated athanogene) proteins, plant homologs of mammalian regulators of apoptosis. Plant BAG proteins are multi-functional and remarkably similar to their animal counterparts, as they regulate apoptotic-like processes ranging from pathogen attack, to abiotic stress, to plant development. Localized to the ER. Necessary for the proper maintenance of the unfolde…	BCL-2-associated athanogene 7	endoplasmic reticulum, calmodulin binding
140	BdiBd21-3.2G0161200	Bradi2g12067	membrane, protein import, ATP binding	LOC_Os01g21790.1	#N/A	#N/A	AT4G01800.2	SECA1, ALBINO OR GLASSY YELLOW 1 (AGY1)	Encodes the ATPase subunit of the chloroplast Sec translocation machinery which plays an essential role in chloroplast biogenesis and the regulation of photosynthesis, the absence of which triggers a retrograde signal, eventually leading to a reprogramming of chloroplast and mitochondrial gene expression.	Encodes the ATPase subunit of the chloroplast Sec translocation machinery which plays an essential role in chloroplast biogenesis and the regulation of photosynthesis, the absence of which triggers a retrograde signal, eventually leading to a reprogramming of chloroplast and mitochondrial gene expression.	#N/A
141	BdiBd21-3.4G0115700	Bradi4g08420	kinesin complex, microtubule binding, microtubule-based movement, ATP binding, microtubule motor activity	LOC_Os02g50910.1	#N/A	#N/A	AT3G50240.1	KICP-02	Encodes a kinesin-related protein.	P-loop containing nucleoside triphosphate hydrolases superfamily protein	microtubule motor activity
142	BdiBd21-3.5G0074300	Bradi5g06390	protein folding	LOC_Os02g28980.1	#N/A	protein folding, binding, cellular macromolecule metabolic process	AT3G25230.2	ATFKBP62, FK506 BINDING PROTEIN 62 (FKBP62), ROTAMASE FKBP 1 (ROF1)	Encodes a a high molecular weight member of the FK506 binding protein (FKBP) family. It has three FKBP12-like domains, tetratricopeptide repeats, and a putative calmodulin binding domain. Modulates thermotolerance by interacting with HSP90.1 and affecting the accumulation of HsfA2-regulated sHSPs. Belongs to one of the 36 carboxylate clamp (CC)-tetratricopeptide repeat (TPR) proteins (Prasad 2010…	FKBP-type peptidyl-prolyl cis-trans isomerase family protein	cytoplasm, nucleus, response to wounding, FK506 binding, calmodulin binding, peptidyl-prolyl cis-trans isomerase activity, response to heat
143	BdiBd21-3.1G0580300	Bradi1g44440	GTPase activity, GTP binding	LOC_Os02g50550.1	#N/A	GTPase activity, GTP binding	AT1G10290.1	DYNAMIN-LIKE PROTEIN 6 (ADL6), DYNAMIN-RELATED PROTEIN 2A (DRP2A)	involved in trafficking from the trans-Golgi Network to the central vacuole. The mRNA is cell-to-cell mobile.	dynamin-like 3	Golgi apparatus, GTPase activity, Golgi to vacuole transport
144	BdiBd21-3.5G0345800	Bradi5g26280	clathrin coat of trans-Golgi network vesicle, intracellular protein transport, clathrin coat of coated pit, vesicle-mediated transport, structural molecule activity	LOC_Os04g58240.1	#N/A	protein transporter activity, vesicle-mediated transport, intracellular protein transport, protein complex assembly, structural molecule activity, protein binding, clathrin coat of trans-Golgi network vesicle, clathrin coat of coated pit	AT2G20760.1	CLATHRIN LIGHT 62 CHAIN1 (CLC1)	Clathrin light chain protein;(source:Araport11)	Clathrin light chain protein	intracellular protein transport, plasma membrane, vesicle-mediated transport, protein binding, structural molecule activity
145	BdiBd21-3.2G0639700	Bradi2g50020	structural constituent of ribosome, translation, ribosome	LOC_Os01g47660.1	#N/A	structural constituent of ribosome, translation, cellular macromolecule biosynthetic process, ribosome	AT1G29965.1	RPL18AD	cytosolic ribosomal protein gene, part of eL20 family	Ribosomal protein L18ae/LX family protein	structural constituent of ribosome, translation, ribosome biogenesis, cytosolic large ribosomal subunit
146	BdiBd21-3.1G0369100	Bradi1g28090	cell redox homeostasis, protein disulfide oxidoreductase activity, glycerol ether metabolic process	LOC_Os07g29410.1	#N/A	cell redox homeostasis	AT1G76080.1	TRX-LIKE 1 (TRXL1), ARABIDOPSIS THALIANA CHLOROPLASTIC DROUGHT-INDUCED STRESS PROTEIN OF 32 KD (ATCDSP32), CHLOROPLASTIC DROUGHT-INDUCED STRESS PROTEIN OF 32 KD (CDSP32)	Encodes a thioredoxin like protein. Localizes to the chloroplast and is redistributed to the chloroplast envelope under heat stress. It is involved in non host resistance and thermotolerance.	chloroplastic drought-induced stress protein of 32 kD	#N/A
147-1	BdiBd21-3.1G0270900	Bradi1g20760	nucleic acid binding, protein peptidyl-prolyl isomerization, protein folding, zinc ion binding, peptidyl-prolyl cis-trans isomerase activity	LOC_Os06g45900.1	#N/A	peptidyl-prolyl cis-trans isomerase activity, protein folding, cellular macromolecule metabolic process, nucleic acid binding, nucleotide binding	AT1G53720.1	CYCLOPHILIN 59 (ATCYP59), CYCLOPHILIN 59 (CYP59)	Encodes a cyclophilin, member of a family modular proteins consisting of a peptidyl-prolyl cis? trans isomerase (PPIase) domain, followed by an RNA recognition motif (RRM), and a C-terminal domain enriched in charged amino acids. Interacts with with SCL33/SR33 and with a majority of Arabidopsis SR proteins and the largest subunit of RNA polymerase II. Localizes to the nucleus, but it does not sig…	cyclophilin 59	nucleus, RNA binding, peptidyl-prolyl cis-trans isomerase activity
147-2	BdiBd21-3.1G0964200	Bradi1g71640	protein peptidyl-prolyl isomerization, protein folding, nucleic acid binding, peptidyl-prolyl cis-trans isomerase activity	LOC_Os06g45900.1	#N/A	peptidyl-prolyl cis-trans isomerase activity, protein folding, cellular macromolecule metabolic process, nucleic acid binding, nucleotide binding	AT1G53720.1	CYCLOPHILIN 59 (ATCYP59), CYCLOPHILIN 59 (CYP59)	Encodes a cyclophilin, member of a family modular proteins consisting of a peptidyl-prolyl cis? trans isomerase (PPIase) domain, followed by an RNA recognition motif (RRM), and a C-terminal domain enriched in charged amino acids. Interacts with with SCL33/SR33 and with a majority of Arabidopsis SR proteins and the largest subunit of RNA polymerase II. Localizes to the nucleus, but it does not sig…	cyclophilin 59	nucleus, RNA binding, peptidyl-prolyl cis-trans isomerase activity
147-3	BdiBd21-3.2G0522500	Bradi2g41160	protein peptidyl-prolyl isomerization, protein folding, nucleic acid binding, peptidyl-prolyl cis-trans isomerase activity	LOC_Os06g45900.1	#N/A	peptidyl-prolyl cis-trans isomerase activity, protein folding, cellular macromolecule metabolic process, nucleic acid binding, nucleotide binding	AT1G53720.1	CYCLOPHILIN 59 (ATCYP59), CYCLOPHILIN 59 (CYP59)	Encodes a cyclophilin, member of a family modular proteins consisting of a peptidyl-prolyl cis? trans isomerase (PPIase) domain, followed by an RNA recognition motif (RRM), and a C-terminal domain enriched in charged amino acids. Interacts with with SCL33/SR33 and with a majority of Arabidopsis SR proteins and the largest subunit of RNA polymerase II. Localizes to the nucleus, but it does not sig…	cyclophilin 59	nucleus, RNA binding, peptidyl-prolyl cis-trans isomerase activity
148	BdiBd21-3.4G0012700	Bradi4g01130	#N/A	LOC_Os01g59920.1	#N/A	pyridoxal phosphate binding, cysteine biosynthetic process from serine, small molecule biosynthetic process, cysteine synthase activity, small molecule metabolic process	AT2G43750.1	CHLOROPLAST O-ACETYLSERINE SULFHYDRYLASE 1 (CPACS1), ARABIDOPSIS THALIANA CYSTEIN SYNTHASE-B (ATCS-B), O-ACETYLSERINE (THIOL) LYASE B (OASB), ARABIDOPSIS CYSTEINE SYNTHASE 1 (ACS1)	Arabidopsis thaliana O-acetylserine (thiol) lyase (OAS-TL) isoform oasB, the key enzyme for fixation of inorganic sulfide. It catalyzes the formation of cysteine from O-acetylserine and inorganic sulfide. Required for pollen tube growth and/or fertilization.	O-acetylserine (thiol) lyase (OAS-TL) isoform A1	cysteine biosynthetic process, plastid, cysteine synthase activity, mitochondrion
149	BdiBd21-3.2G0567200	Bradi2g44440	structural constituent of ribosome, translation, ribosome	LOC_Os01g44210.1	#N/A	structural constituent of ribosome, translation, cellular macromolecule biosynthetic process, ribosome	AT1G75350.1	EMBRYO DEFECTIVE 2184 (emb2184)	Ribosomal protein L31;(source:Araport11)	Ribosomal protein L31	structural constituent of ribosome, embryo development ending in seed dormancy, translation, ribosome biogenesis, ribosome
150-1	BdiBd21-3.1G0692500	Bradi1g52040	structural constituent of ribosome, rRNA binding, translation, ribosome	LOC_Os02g01332.1	#N/A	structural constituent of ribosome, translation, cellular macromolecule biosynthetic process, ribosome	AT1G33120.1	#N/A	Ribosomal protein L6 family;(source:Araport11)	Ribosomal protein L6 family	large ribosomal subunit, nucleolus, vacuole, structural constituent of ribosome, plasma membrane, cytosolic ribosome, translation, chloroplast
150-2	BdiBd21-3.3G0006900	Bradi3g00640	structural constituent of ribosome, rRNA binding, translation, ribosome	LOC_Os02g01332.1	#N/A	structural constituent of ribosome, translation, cellular macromolecule biosynthetic process, ribosome	AT1G33120.1	#N/A	Ribosomal protein L6 family;(source:Araport11)	Ribosomal protein L6 family	large ribosomal subunit, nucleolus, vacuole, structural constituent of ribosome, plasma membrane, cytosolic ribosome, translation, chloroplast
151	BdiBd21-3.2G0122200	Bradi2g09200	carbohydrate metabolic process, hydrolase activity, hydrolyzing O-glycosyl compounds	#N/A	#N/A	#N/A	#N/A	#N/A	#N/A	beta glucosidase 10;beta glucosidase 11	#N/A
152	BdiBd21-3.1G1014500	Bradi1g76020	methyltransferase activity, steroid biosynthetic process	LOC_Os03g04340.1	#N/A	#N/A	AT1G20330.1	COTYLEDON VASCULAR PATTERN 1 (CVP1), STEROL METHYLTRANSFERASE 2 (SMT2), FRILL1 (FRL1)	Encodes a sterol-C24-methyltransferases involved in sterol biosynthesis. Mutants display altered sterol composition, serrated petals and sepals and altered cotyledon vascular patterning as well as ectopic endoreduplication. This suggests that suppression of endoreduplication is important for petal morphogenesis and that normal sterol composition is required for this suppression.	sterol methyltransferase 2	sterol biosynthetic process, multidimensional cell growth, xylem and phloem pattern formation, S-adenosylmethionine-dependent methyltransferase activity, DNA endoreduplication, endoplasmic reticulum
153	BdiBd21-3.1G0501800	Bradi1g37020	catalytic activity, metabolic process	LOC_Os06g39344.1	#N/A	catalytic activity, metabolic process	AT3G24360.1	#N/A	ATP-dependent caseinolytic (Clp) protease/crotonase family protein;(source:Araport11)	ATP-dependent caseinolytic (Clp) protease/crotonase family protein	3-hydroxyisobutyryl-CoA hydrolase activity, membrane, fatty acid beta-oxidation
154	BdiBd21-3.1G0029400	Bradi1g02220	#N/A	LOC_Os03g62420.1	#N/A	#N/A	AT1G22520.2	#N/A	MICOS complex subunit Mic10-like protein (DUF543);(source:Araport11)	Domain of unknown function (DUF543)	biological_process, molecular_function, mitochondrion
155	BdiBd21-3.1G0522100	Bradi1g38380	RNA processing, intracellular	LOC_Os05g22260.1	#N/A	cellular macromolecule metabolic process, binding, RNA processing, intracellular	AT3G13210.1	#N/A	crooked neck protein, putative / cell cycle protein;(source:Araport11)	crooked neck protein, putative / cell cycle protein, putative	binding, RNA processing, intracellular
156	BdiBd21-3.2G0333900	Bradi2g25370	microtubule, microtubule-based process, GTPase activity	LOC_Os01g18050.1	#N/A	protein polymerization, structural molecule activity, protein metabolic process, GTPase activity, membrane, microtubule-based movement, macromolecule metabolic process, proteolysis, serine-type peptidase activity, microtubule, GTP binding	AT1G20010.1	TUBULIN BETA-5 CHAIN (TUB5)	beta tubulin	beta-6 tubulin	tubulin complex, structural constituent of cytoskeleton, microtubule-based process
157	BdiBd21-3.3G0160300	Bradi3g11590	lysine biosynthetic process via diaminopimelate, 4-hydroxy-tetrahydrodipicolinate reductase, oxidation-reduction process	LOC_Os02g24020.1	#N/A	#N/A	AT2G44040.1	#N/A	Dihydrodipicolinate reductase, bacterial/plant;(source:Araport11)	Dihydrodipicolinate reductase, bacterial/plant	oxidation-reduction process, 4-hydroxy-tetrahydrodipicolinate reductase, diaminopimelate biosynthetic process, chloroplast
158	BdiBd21-3.1G0272400	Bradi1g20860	#N/A	LOC_Os03g28420.1	#N/A	catalytic activity, biosynthetic process	AT1G74960.2	BETA-KETOACYL-ACP SYNTHETASE 2 (KAS2), FATTY ACID BIOSYNTHESIS 1 (FAB1)	Encodes a plastidic beta-ketoacyl-ACP synthase II, involved in fatty acid elongation from 16:0-ACP to 18:0-ACP. Homozygous knock-out mutants are embryo lethal, indicating early embryo development is sensitive to elevated 16:0.	fatty acid biosynthesis 1	plastid, unsaturated fatty acid biosynthetic process, 3-oxoacyl-[acyl-carrier-protein] synthase activity
159	BdiBd21-3.4G0385600	Bradi4g27580	protein binding	LOC_Os09g12710.1	#N/A	#N/A	AT5G56130.1	TEX1, THO3, REGULATION OF ATALMT1 EXPRESSION2 (RAE2), AtTEX1	Encodes a component of the putative Arabidopsis THO/TREX complex: THO1 or HPR1 (At5g09860), THO2 (At1g24706), THO3 or TEX1 (At5g56130), THO5 (At5g42920, At1g45233), THO6 (At2g19430), and THO7 (At5g16790, At3g02950). THO/TREX complexes in animals have been implicated in the transport of mRNA precursors. Mutants of THO3/TEX1, THO1, THO6 accumulate reduced amount of small interfering (si)RNA, sugges…	Transducin/WD40 repeat-like superfamily protein	biological_process, Cul4-RING E3 ubiquitin ligase complex, nucleotide binding
160	BdiBd21-3.1G0272500	Bradi1g20870	oxidoreductase activity	LOC_Os07g42430.1	#N/A	obsolete electron transport, oxidoreductase activity	AT3G14130.1	HAOX1	Aldolase-type TIM barrel family protein;(source:Araport11)	Aldolase-type TIM barrel family protein	FMN binding, glycolate oxidase activity, metabolic process, electron carrier activity
161	BdiBd21-3.1G1005600	Bradi1g75290	transporter activity, membrane, transport	LOC_Os01g74450.1	#N/A	transporter activity, integral component of membrane, transport	AT2G36830.1	TONOPLAST INTRINSIC PROTEIN 1;1 (TIP1;1), GAMMA TONOPLAST INTRINSIC PROTEIN 1 (GAMMA-TIP1), GAMMA TONOPLAST INTRINSIC PROTEIN (GAMMA-TIP)	Encodes a tonoplast intrinsic protein, which functions as water channel. It has also been shown to be able to facilitate the transport of urea and hydrogen peroxide. Highly expressed in vascular tissues of the root, stem, cauline leaves and flowers but not in the apical meristems. The mRNA is cell-to-cell mobile.	gamma tonoplast intrinsic protein	water channel activity, transport, gibberellic acid mediated signaling pathway, plant-type vacuole membrane
